# Supplementary material for: A genomic footprint of hybrid zone movement in crested newts
Source: Evol Lett. 2017 May 9;1(2):93–101. doi: 10.1002/evl3.9 (PMC6121819; doi:10.1002/evl3.9)
Supplement: Supplementary file 3 — Table S1. Sampling details. Table S2. GenBank Accesion Numbers for mtDNA haplotypes. Table S3. Best fitting geographical cline models selected for the Structure Q score and the individual mtDNA and nuclear diagnostic (amot ‐ taf8) and semi‐diagnostic (chic ‐ wiz) markers. Table S4. Test whether there is more variation unaccounted for by the cline fit than one would expect given the binomial error model and the sample sizes. Table S5. Estimating dispersal and selection from linkage disequilibrium. [file EVL3-1-93-s003.xls]

## Sheet: Supplementary Table S1
Supplementary Table S1. Sampling details.
No.	Locality	Coordinates		ID	Pre/post metamophosis	mtDNA haplotype	Structure Q-values			HIest score diagnostic			HIest score (semi-)diagnostic			Data in genotypic format
		Latitude	Longitude				Western	Eastern	# missing markers	S	HI	# missing markers	S	HI	# missing markers	abl_1	abl_2	ace_1	ace_2	agl_1	agl_2	amot_1	amot_2	arh_1	arh_2	asxl_1	asxl_2	bcor_1	bcor_2	ccdc124_1	ccdc124_2	ccdc88a_1	ccdc88a_2	chic_1	chic_2	clasp2_1	clasp2_2	cnppd_1	cnppd_2	cri_1	cri_2	dbf4_1	dbf4_2	ddx17_1	ddx17_2	dnaj_1	dnaj_2	edc4_1	edc4_2
Triturus ivanbureschi - western species
1	Serbia: Aranđelovac	44.284	20.669	ZMA9086-763	Post	TkarC20	0.999	0.001	3	0	0	1	0	0	3	10	10	13	14	5	5	1	1	3	3	4	4	2	2	11	11	2	2	2	2	5	5	8	8	11	7	1	1	4	4	3	3	1	1
				ZMA9086-764	Post	TkarC20	0.999	0.001	1	0	0	2	0	0	2	10	10	13	13	5	5	1	1	3	3	4	4	2	2	9	9	2	2	2	2	5	5	8	8	11	11	1	1	4	4	3	3	1	1
				ZMA9086-765	Post	TkarC27	0.999	0.001	2	0	0	1	0	0	3	10	10	13	13	5	5	1	1	3	3	4	4	2	2	11	11	2	2	2	2	5	5	8	8	9	11	1	1	4	4	3	3	1	1
2	Serbia: Zli Do	42.422	22.453	3956	Post	TkarC20	0.999	0.001	2	0	0	1	0	0	2	10	10	13	13	5	5	1	1	3	3	4	4	2	2	11	11	2	2	2	2	5	5	4	8	11	11	1	1	4	4	3	3	1	1
				3957	Post	TkarC20	0.999	0.001	2	0	0	0	0.03	0.06	0	10	10	13	13	?	?	1	1	3	3	4	4	2	2	11	11	2	2	2	2	5	5	8	4	11	11	1	1	4	4	3	3	1	1
				3958	Post	TkarC20	0.999	0.001	2	0	0	1	0	0	1	10	10	13	13	5	5	1	1	1	3	4	4	2	2	11	11	2	2	2	2	5	5	8	8	11	3	1	1	4	4	3	3	1	1
3	Macedonia: Mitrašinci	41.75	22.767	ZMA9140-797	Post	TkarC20	0.999	0.001	2	0	0	0	0.03	0.06	0	10	10	13	13	5	5	1	1	3	3	4	4	2	2	11	11	2	2	2	2	5	5	8	8	11	11	1	1	4	4	3	3	1	1
				ZMA9140-798	Post	TkarC19	0.999	0.001	2	0	0	0	0.055	0.11	0	10	10	13	13	5	5	1	1	3	3	4	4	2	2	11	11	2	2	2	2	5	5	8	4	7	11	1	1	4	4	3	3	1	1
				ZMA9140-799	Post	TkarC19	0.999	0.001	2	0	0	0	0.03	0.06	0	10	10	13	13	5	5	1	1	3	3	4	4	2	2	11	11	2	2	2	2	5	5	8	8	11	11	1	1	4	4	3	3	1	1
4	Bulgaria: Zverino	43.094	23.58	2592	Post	TkarC20	0.999	0.001	2	0	0	0	0.03	0.06	0	10	5	13	13	5	5	1	1	3	3	4	4	2	2	11	11	2	2	2	2	5	5	8	4	11	11	1	1	4	4	3	3	1	1
				2593	Post	TkarC20	0.999	0.001	5	0	0	0	0.03	0.06	1	10	10	13	13	5	5	1	1	3	3	4	4	2	2	11	11	2	2	2	2	5	5	8	8	11	11	?	?	4	4	3	3	1	1
				2632	Post	TkarC20	0.999	0.001	2	0	0	0	0.03	0.06	1	10	10	13	13	5	5	1	1	3	3	4	4	2	2	11	11	2	2	2	2	5	5	8	4	11	11	1	1	4	4	3	3	1	1
5	Bulgaria: Levski	43.417	25.133	ZMA9134-771	Post	TkarC20	0.999	0.001	0	0	0	0	0.09	0.06	0	10	10	13	13	5	5	1	1	3	3	4	4	2	2	11	11	2	2	2	2	5	5	7	7	11	11	1	1	4	4	3	3	1	1
				ZMA9134-772	Post	TkarC20	0.999	0.001	0	0	0	1	0.03	0.06	1	10	10	13	13	5	5	1	1	3	3	4	4	2	2	11	11	2	2	2	2	5	5	8	7	11	11	1	1	4	4	3	3	1	1
				ZMA9134-773	Post	TkarC20	0.999	0.001	0	0	0	2	0	0	2	10	5	13	13	5	5	1	1	1	3	4	4	2	2	11	11	2	2	2	2	5	5	8	5	11	11	1	1	4	4	3	3	1	1
6	Bulgaria: Izgrev	43.5942	26.977	5816	Post	TkarC20	0.998	0.002	6	0	0	0	0.03	0.06	2	10	10	13	13	?	?	1	1	3	3	4	4	2	2	11	11	2	2	2	2	5	5	4	4	10	11	1	1	4	4	3	3	3	1
				5817	Post	TkarC76	0.998	0.002	7	0	0	0	0.06	0	2	10	10	1	11	?	?	1	1	3	3	4	4	2	2	11	11	2	2	2	2	5	5	4	8	11	11	1	1	4	4	3	3	1	1
				5818	Post	TkarC20	0.999	0.001	6	0	0	0	0	0	0	10	10	2	13	?	?	1	1	3	3	4	4	2	2	11	11	2	2	2	2	5	5	7	8	11	11	1	1	4	4	3	3	3	1
7	Bulgaria: Bolata	43.384	28.471	2605	Post	TkarC20	0.999	0.001	3	0	0	0	0.03	0.06	1	10	10	13	13	5	5	1	1	3	3	4	3	2	2	11	11	2	2	2	2	5	5	7	7	7	11	1	1	4	4	3	3	1	1
				2606	Post	TkarC20	0.9964	0.0036	5	0	0	2	0.035	0.07	4	10	3	13	13	5	5	1	1	3	3	4	4	2	2	?	?	2	2	2	5	5	5	7	7	11	11	1	1	4	4	3	3	1	1
				2633	Post	TkarC20	0.998	0.002	12	0	0	2	0.035	0.07	4	?	?	?	?	5	5	?	?	3	3	?	?	2	2	11	11	2	2	?	?	5	5	?	?	?	?	1	1	4	4	3	3	1	1
8	Bulgaria: Shumnatitsa	42.297	23.626	2579	Post	TkarC20	0.999	0.001	5	0	0	1	0.03	0.06	1	10	10	13	13	5	5	1	1	3	3	4	4	2	2	11	11	2	2	2	2	5	5	8	8	7	11	1	1	4	4	3	3	1	1
				2580	Post	TkarC20	0.999	0.001	12	0	0	2	0.035	0.07	4	10	10	13	13	?	?	1	1	3	3	4	4	2	2	?	?	2	2	2	2	5	5	4	4	11	11	?	?	4	4	3	3	1	1
				2581	Post	TkarC20	0.999	0.001	2	0	0	1	0.06	0.12	1	10	10	13	13	5	5	1	1	3	3	4	4	2	2	11	11	2	2	2	2	5	5	8	4	7	11	1	1	4	4	3	3	1	1
9	Bulgaria: Alexandrovo	42.601	25.093	2492	Post	TkarC20	0.999	0.001	1	0	0	0	0	0	0	10	10	1	11	5	5	1	1	3	3	4	4	2	2	11	11	2	2	2	2	5	5	8	8	11	11	1	1	4	4	3	3	1	1
				2493	Post	TkarC20	0.999	0.001	6	0	0	4	0	0	4	10	10	13	13	5	5	1	1	3	3	4	4	2	2	8	11	2	2	2	2	5	5	8	9	11	11	?	?	4	4	3	3	1	1
				2494	Post	TkarC20	0.9987	0.0013	1	0	0	2	0.065	0.13	2	10	10	11	1	5	5	1	1	3	3	4	4	2	2	11	11	2	2	2	2	5	5	9	8	11	11	1	1	4	4	3	3	1	1
10	Bulgaria: Sungurlare	42.786	26.751	4483	Post	TkarC20	0.998	0.002	0	0	0	0	0.06	0	0	10	10	13	13	5	5	1	1	3	3	1	1	2	2	11	11	2	2	2	2	5	5	7	4	11	11	1	1	4	4	3	3	1	1
11	Bulgaria: Slivovo	42.209	26.994	4265	Post	TkarC43	0.998	0.002	1	0	0	0	0.06	0	0	10	10	13	13	5	5	1	1	3	3	4	4	2	2	11	11	2	2	2	2	5	5	8	4	11	11	1	1	4	4	3	2	1	1
12	Bulgaria: Alepu	42.348	27.714	2602	Post	TkarC40	0.9954	0.0046	1	0.04	0.08	0	0.125	0.13	1	10	10	1	1	5	5	1	1	3	3	4	4	2	2	7	11	2	2	2	2	5	5	7	4	11	11	1	1	4	4	2	2	3	3
				2603	Post	TkarC40	0.997	0.003	0	0.04	0.08	0	0.115	0.11	0	10	10	13	13	5	5	1	1	3	3	4	4	2	2	7	11	2	2	2	2	5	5	7	7	11	11	1	1	4	4	2	2	3	3
				2604	Post	TkarC41	0.997	0.003	0	0.04	0.08	0	0.115	0.11	0	10	10	13	13	5	5	1	1	3	3	4	4	2	2	7	11	2	2	2	2	5	5	7	4	11	11	1	1	4	4	3	2	3	3
13	Bulgaria: Ostar Kamak	41.878	25.853	4729	Post	TkarC20	0.999	0.001	1	0	0	1	0	0	1	10	10	13	13	5	5	1	1	3	3	4	4	2	2	11	11	2	2	2	2	5	5	8	4	11	11	1	1	4	4	3	2	1	1
				4730	Post	TkarC20	0.998	0.002	10	0	0	0	0.06	0	2	10	10	13	13	?	?	1	1	3	3	?	?	2	2	11	11	2	2	2	2	5	5	7	8	11	11	1	1	4	4	3	3	1	1
				4731	Post	TkarC20	0.999	0.001	13	0	0	3	0	0	4	10	10	13	13	?	?	1	1	3	3	?	?	2	2	?	?	2	2	2	2	?	?	4	8	11	11	1	1	4	4	3	3	1	1
14	Greece: Kentriko	41.167	22.9	ZMA9127-888	Post	TkarC19	0.999	0.001	2	0	0	2	0.03	0.06	2	10	10	13	13	5	5	1	1	3	3	4	4	2	2	11	11	2	2	2	2	5	5	8	4	11	11	1	1	4	4	3	3	1	1
				ZMA9127-889	Post	TkarC19	0.999	0.001	1	0	0	1	0	0	2	10	10	13	13	5	5	1	1	3	3	4	4	2	2	6	6	2	2	2	2	5	5	4	4	11	11	1	1	4	4	3	3	1	1
				ZMA9127-890	Post	TkarC19	0.999	0.001	2	0	0	0	0.03	0.06	1	10	10	13	13	5	5	1	1	3	3	4	4	2	2	11	11	2	2	2	2	5	5	8	4	11	11	1	1	4	4	3	3	1	1
15	Greece: Saint Kosmas	41.084	24.669	2846	Post	TkarC19	0.999	0.001	4	0	0	1	0.03	0.06	1	10	10	13	13	?	?	1	1	3	3	1	1	2	2	?	?	2	2	2	2	5	5	8	4	11	11	1	1	4	4	3	3	1	1
				2847	Post	TkarC19	0.999	0.001	12	0	0	2	0	0	3	10	10	13	13	?	?	1	1	?	?	4	4	2	2	?	?	2	2	2	2	?	?	4	4	11	11	1	1	?	?	3	3	1	1
				2848	Post	TkarC19	0.999	0.001	2	0	0	1	0	0	1	10	10	13	13	5	5	1	1	3	3	4	4	2	2	?	?	2	2	2	2	5	5	8	4	11	11	1	1	4	4	3	3	1	1
16	Turkey: Keşan	40.917	26.633	2360	Post	TkarC01	0.999	0.001	0	0	0	0	0.03	0.06	0	10	10	13	13	5	5	1	1	3	3	4	4	2	2	11	11	2	2	2	2	5	5	8	4	7	11	1	1	4	4	3	3	1	1
				2361	Post	TkarC01	0.999	0.001	0	0	0	0	0.055	0.11	0	10	10	13	13	5	5	1	1	3	3	4	4	2	2	11	11	2	2	2	2	5	5	8	8	11	11	1	1	4	4	3	3	1	1
				2362	Post	TkarC01	0.999	0.001	0	0	0	0	0.03	0.06	0	10	5	13	13	5	5	1	1	3	3	4	4	2	2	11	11	2	2	2	2	5	5	4	4	7	11	1	1	4	4	3	3	1	1
				2363	Post	TkarC01	0.999	0.001	2	0	0	0	0.055	0.11	0	10	10	13	13	5	5	1	1	1	3	4	4	2	2	11	11	2	2	2	2	5	5	8	4	11	11	1	1	4	4	3	2	1	1
				2364	Post	TkarC01	0.999	0.001	0	0	0	1	0	0	1	10	10	13	13	5	5	1	1	3	3	4	4	2	2	11	11	2	2	2	2	5	5	8	4	11	11	1	1	4	4	3	2	1	1
				2365	Post	TkarC01	0.999	0.001	1	0	0	0	0	0	0	10	10	13	13	5	5	1	1	1	3	4	4	2	2	11	11	2	2	2	2	5	5	7	7	11	11	1	1	4	4	3	2	1	1
				2366	Post	TkarC19	0.999	0.001	1	0	0	0	0.055	0.11	0	10	10	13	13	5	5	1	1	3	3	4	4	2	2	11	11	2	2	2	2	5	5	4	4	11	11	1	1	4	4	3	3	3	1
				2367	Post	TkarC01	0.999	0.001	3	0	0	0	0	0	0	10	10	13	13	?	?	1	1	3	3	4	4	2	2	11	11	2	2	2	2	5	5	8	4	11	11	1	1	4	4	3	3	3	1
				2368	Post	TkarC01	0.999	0.001	4	0	0	1	0.03	0.06	1	10	10	13	13	?	?	1	1	3	3	4	4	?	?	?	?	2	2	2	2	5	5	8	8	11	11	1	1	4	4	3	3	1	1
				2369	Post	TkarC01	0.999	0.001	3	0	0	1	0	0	1	10	5	13	13	?	?	1	1	3	3	4	4	2	2	11	11	2	2	2	2	5	5	8	8	11	11	1	1	4	4	3	3	1	1
				2370	Post	TkarC01	0.9981	0.0019	1	0	0	0	0.09	0.06	0	10	10	13	13	5	5	1	1	3	3	4	4	2	2	11	11	2	2	2	2	5	5	8	4	11	7	1	1	4	4	3	3	1	1
				2371	Post	TkarC01	0.998	0.002	0	0.04	0.08	0	0.03	0.06	0	10	10	13	1	5	5	1	1	3	3	4	4	2	2	7	11	2	2	2	2	5	5	8	4	11	11	1	1	4	4	3	2	1	1
17	Turkey: Sarıcaali	41.417	27.223	6120	Post	TkarC81	0.999	0.001	2	0	0	0	0	0	1	10	10	13	13	5	5	1	1	3	3	4	4	2	2	11	11	2	2	2	2	5	5	7	8	11	11	1	1	4	4	3	3	1	1
				6121	Post	TkarC81	0.999	0.001	1	0	0	1	0	0	1	10	10	13	13	5	5	1	1	3	3	4	4	2	2	11	11	2	2	2	2	5	5	8	8	11	11	1	1	4	4	3	3	1	1
				6122	Pre	TkarC81	0.999	0.001	1	0	0	0	0.03	0.06	0	10	10	13	13	5	5	1	1	3	3	4	4	2	2	11	11	2	2	2	2	5	5	7	8	11	11	1	1	4	4	3	3	1	1
18	Turkey: Poyralı	41.628	27.609	6114	Pre	TkarC19	0.9955	0.0045	2	0.1	0	2	0.07	0	3	10	10	13	13	5	5	1	1	3	3	4	4	2	2	7	7	2	2	2	2	5	5	4	8	11	11	1	1	4	4	3	3	3	3
				6115	Pre	TkarC19	0.999	0.001	2	0	0	1	0	0	1	10	10	13	13	5	5	1	1	3	3	4	4	2	2	11	11	2	2	2	2	5	5	8	8	11	11	1	1	4	4	3	3	3	1
				6116	Pre	TkarC19	0.993	0.007	1	0.09	0	1	0.13	0	2	10	10	13	13	5	5	1	1	3	3	4	4	2	2	7	7	2	2	2	2	5	5	8	8	11	11	1	1	4	4	3	3	3	1
19	Turkey: Safaalan	41.432	28.087	6105	Post	TkarC81	0.998	0.002	1	0	0	2	0.06	0	2	10	10	13	13	5	5	1	1	3	3	4	4	2	2	6	6	2	2	2	2	5	5	8	4	11	11	1	1	4	4	3	3	3	1
				6106	Post	TkarC81	0.9984	0.0016	2	0	0	2	0.035	0.07	3	10	10	13	1	5	5	1	1	3	3	4	4	2	2	11	11	2	2	2	2	5	5	7	8	11	11	1	1	4	4	3	2	3	1
				6107	Post	TkarC82	0.999	0.001	2	0	0	2	0	0	2	10	10	1	1	5	5	1	1	3	3	4	4	2	2	3	3	2	2	2	2	5	5	4	7	11	11	1	1	4	4	3	2	3	1
20	Turkey: Ezine	39.784	26.334	5468	Post	TkarC*	0.999	0.001	2	0	0	0	0.03	0.06	0	10	10	13	13	5	5	1	1	3	3	4	4	2	2	11	11	2	2	2	2	5	5	8	8	11	7	1	1	4	4	3	3	1	1
21	Turkey: Karakadılar	40.01	26.94	1813	Pre	TkarC03	0.999	0.001	2	0	0	1	0.03	0.06	1	10	10	13	13	5	5	1	1	3	3	4	4	2	2	11	11	2	2	2	1	5	5	7	8	11	11	1	1	4	4	3	3	1	1
				1814	Pre	TkarC03	0.999	0.001	4	0	0	2	0	0	3	10	5	13	13	?	?	1	1	3	3	4	4	2	2	11	11	2	2	2	2	5	5	7	7	7	11	1	1	4	4	3	3	1	1
				1815	Pre	TkarC12	0.999	0.001	0	0	0	0	0	0	0	10	10	13	13	5	5	1	1	3	3	4	4	2	2	11	11	2	2	2	2	5	5	8	7	11	11	1	1	4	4	3	3	1	1
				1816	Pre	TkarC12	0.999	0.001	0	0	0	1	0.06	0.12	1	10	10	13	13	5	5	1	1	3	3	4	4	2	2	11	11	2	2	2	1	5	5	8	7	11	11	1	1	4	4	3	3	1	1
				1817	Pre	TkarC03	0.999	0.001	3	0	0	0	0.03	0.06	1	10	10	13	13	?	?	1	1	3	3	4	4	2	2	11	11	2	2	2	2	5	5	8	8	11	11	?	?	4	4	3	3	1	1
				1818	Pre	TkarC03	0.999	0.001	4	0	0	0	0	0	1	10	10	13	13	?	?	1	1	3	3	4	4	2	2	11	11	2	2	2	2	5	5	7	8	11	11	1	1	4	4	3	3	1	1
				1819	Pre	TkarC03	0.9989	0.0011	4	0	0	0	0.06	0.12	1	10	10	13	13	?	?	1	1	3	3	4	4	2	2	11	11	2	2	2	1	5	5	7	8	7	11	?	?	4	4	3	3	1	1
				1820	Pre	TkarC03	0.999	0.001	0	0	0	1	0.03	0.06	1	10	10	13	13	5	5	1	1	3	3	4	4	2	2	11	11	2	2	2	2	5	5	8	7	2	11	1	1	4	4	3	3	1	1
				1821	Pre	TkarC03	0.999	0.001	4	0	0	1	0	0	2	10	5	13	13	?	?	1	1	3	3	4	4	2	2	11	11	2	2	2	2	5	5	8	8	11	11	1	1	4	4	3	3	1	1
				1822	Pre	TkarC12	0.999	0.001	1	0	0	0	0.03	0.06	0	10	10	13	13	5	5	1	1	3	3	4	4	2	2	11	11	2	2	2	2	5	5	8	8	11	11	1	1	4	4	3	3	1	1
				1823	Pre	TkarC12	0.999	0.001	3	0	0	0	0	0	0	10	10	13	13	5	5	1	1	3	3	4	4	2	2	11	11	2	2	2	2	5	5	8	7	11	11	1	1	4	4	3	3	1	1
				1824	Post	TkarC03	0.999	0.001	12	0	0	2	0.035	0.07	4	?	?	?	?	5	5	?	?	3	3	?	?	2	2	11	11	2	2	?	?	5	5	?	?	?	?	1	1	4	4	3	3	1	1
22	Turkey: Davutköy	39.963	27.208	5990	Post	TkarC12	0.999	0.001	1	0	0	2	0	0	2	10	10	1	1	5	5	1	1	3	3	4	4	2	2	11	11	2	2	2	2	5	5	7	7	11	11	1	1	4	4	3	2	1	1
				5992	Post	TkarC12	0.999	0.001	1	0	0	2	0	0	2	10	10	13	1	5	5	1	1	3	3	4	4	2	2	11	11	2	2	2	2	5	5	7	8	11	11	1	1	4	4	3	3	1	1
23	Turkey: Sarıköy	40.217	27.619	1825	Pre	TkarC12	0.999	0.001	0	0	0	2	0.065	0.13	3	10	10	13	1	5	5	1	1	3	3	4	4	2	2	11	11	2	2	2	1	5	5	7	7	11	11	1	1	4	4	3	3	1	1
				1826	Pre	TkarC12	0.999	0.001	0	0	0	2	0.06	0	2	10	10	13	1	5	5	1	1	3	3	4	4	2	2	11	11	2	2	1	1	5	5	8	7	11	11	1	1	4	4	3	3	1	1
				1827	Pre	TkarC12	0.999	0.001	0	0	0	2	0.1	0.06	2	10	10	1	13	5	5	1	1	3	3	4	4	2	2	11	11	2	2	1	1	5	5	7	8	11	11	1	1	4	4	3	2	1	1
				1828	Pre	TkarC12	0.999	0.001	0	0	0	2	0.06	0	2	10	10	13	1	5	5	1	1	3	3	4	4	2	2	11	11	2	2	1	1	5	5	8	8	11	11	1	1	4	4	3	3	1	1
				1829	Pre	TkarC12	0.999	0.001	0	0	0	2	0.065	0.13	2	10	10	13	13	5	5	1	1	3	3	4	4	2	2	11	11	2	2	2	1	5	5	8	7	11	11	1	1	4	4	3	2	1	1
				1830	Pre	TkarC12	0.999	0.001	1	0	0	0	0.055	0.11	0	10	10	13	13	5	5	1	1	3	3	4	4	2	2	11	11	2	2	2	1	5	5	7	7	11	11	1	1	4	4	3	3	1	1
				1831	Pre	TkarC12	0.999	0.001	1	0	0	3	0.035	0.07	3	10	5	1	13	5	5	1	1	3	3	4	4	2	2	11	11	2	2	2	2	5	5	8	8	11	11	1	1	4	4	3	3	1	1
				1832	Pre	TkarC12	0.997	0.003	0	0	0	3	0.065	0.13	3	10	10	1	13	5	5	1	1	3	3	4	4	2	2	11	11	2	2	2	1	5	5	7	7	11	11	1	1	4	4	3	2	1	1
				1833	Pre	TkarC12	0.999	0.001	0	0	0	0	0.09	0.06	0	10	5	13	13	5	5	1	1	3	3	4	4	2	2	11	11	2	2	1	1	5	5	7	7	7	11	1	1	4	4	3	3	1	1
				1834	Pre	TkarC12	0.999	0.001	1	0	0	1	0.09	0.06	1	10	10	13	13	5	5	1	1	3	3	4	4	2	2	11	11	2	2	1	1	5	5	7	8	11	11	1	1	4	4	3	3	1	1
				1835	Pre	TkarC12	0.999	0.001	1	0	0	0	0.09	0.06	0	10	10	1	1	5	5	1	1	3	3	4	4	2	2	11	11	2	2	1	1	5	5	7	7	11	11	1	1	4	4	3	2	1	1
				1836	Pre	TkarC*	0.999	0.001	3	0	0	3	0.035	0.07	3	10	5	13	13	?	?	1	1	3	3	4	4	2	2	2	2	2	2	2	2	5	5	7	4	11	11	1	1	4	4	3	3	1	1
				1837	Pre	TkarC12	0.999	0.001	1	0	0	2	0.065	0.13	2	10	10	13	13	5	5	1	1	3	3	4	4	2	2	11	11	2	2	2	1	5	5	7	7	11	11	1	1	4	4	3	3	1	1
				1838	Post	TkarC12	0.999	0.001	0	0	0	0	0.06	0	0	10	5	13	1	5	5	1	1	3	3	4	4	2	2	11	11	2	2	1	1	5	5	8	7	11	11	1	1	4	4	3	2	1	1
24	Turkey: Çavuş	40.255	28.107	1839	Pre	TkarC12	0.999	0.001	2	0	0	3	0	0	4	10	10	13	1	5	5	1	1	3	3	4	4	2	2	8	11	2	2	2	2	5	5	7	7	11	11	1	1	4	4	3	3	1	1
25	Turkey: Salihler	39.181	26.826	1802	Pre	TkarC12	0.999	0.001	1	0	0	1	0	0	1	10	10	1	1	5	5	1	1	3	3	1	1	2	2	?	?	2	2	2	2	5	5	7	7	11	11	1	1	4	4	3	3	1	1
				1803	Pre	TkarC12	0.999	0.001	1	0	0	0	0.03	0.06	0	10	10	1	11	?	?	1	1	3	3	4	4	2	2	11	11	2	2	2	1	5	5	7	8	7	11	1	1	4	4	3	3	1	1
				1804	Pre	TkarC17	0.999	0.001	0	0	0	0	0	0	0	10	10	11	1	5	5	1	1	3	3	4	4	2	2	11	11	2	2	2	2	5	5	7	7	11	11	1	1	4	4	3	3	1	1
				1805	Pre	TkarC12	0.999	0.001	0	0	0	0	0.03	0.06	0	10	10	11	1	5	5	1	1	3	3	4	4	2	2	11	11	2	2	2	1	5	5	7	7	11	11	1	1	4	4	3	3	1	1
				1806	Pre	TkarC*	0.9988	0.0012	0	0	0	0	0.06	0	1	10	10	1	1	5	5	1	1	3	3	4	4	2	2	11	11	2	2	1	1	5	5	8	7	11	11	1	1	4	4	3	3	1	1
				1807	Pre	TkarC*	0.999	0.001	0	0	0	0	0.03	0.06	0	5	10	1	1	5	5	1	1	3	3	4	4	2	2	11	11	2	2	2	2	5	5	7	7	11	11	1	1	4	4	3	3	1	1
				1808	Pre	TkarC17	0.999	0.001	0	0	0	1	0.06	0.12	1	10	10	1	6	5	5	1	1	3	3	4	4	2	2	11	11	2	2	2	1	5	5	7	7	11	11	1	1	4	4	3	3	1	1
				1809	Pre	TkarC12	0.999	0.001	0	0	0	0	0.055	0.11	0	10	10	1	1	5	5	1	1	3	3	4	4	2	2	11	11	2	2	2	1	5	5	8	7	11	11	1	1	4	4	3	3	1	1
				1812	Post	TkarC12	0.999	0.001	0	0	0	0	0.03	0.06	0	10	5	1	1	5	5	1	1	3	3	4	4	2	2	11	11	2	2	2	2	5	5	7	7	11	11	1	1	4	4	3	3	1	1
26	Turkey: Kocabey	39.352	28.217	1879	Pre	TkarC18	0.998	0.002	2	0	0	0	0.09	0.18	1	10	5	1	1	5	5	1	1	3	3	4	4	2	2	11	11	2	2	1	2	5	5	7	7	11	11	1	1	4	4	3	3	1	1
				1880	Pre	TkarC18	0.998	0.002	2	0	0	0	0.085	0.17	0	10	10	1	6	5	5	1	1	3	3	4	4	2	2	11	11	2	2	2	1	5	5	7	7	11	11	1	1	4	4	3	3	1	1
				1881	Pre	TkarC18	0.996	0.004	2	0	0	0	0.135	0.17	0	10	10	1	11	5	5	1	1	3	3	4	4	2	2	11	11	2	2	1	1	5	5	7	7	11	11	1	1	4	4	3	3	1	1
27	Turkey: Efes	37.947	27.349	2861	Post	TkarC12	0.993	0.007	8	0	0	2	0.185	0.13	2	10	10	11	1	?	?	1	1	3	3	4	4	2	2	11	11	2	2	1	1	5	5	7	7	11	11	?	?	4	4	3	3	?	?
				2862	Post	TkarC12	0.998	0.002	7	0	0	0	0.09	0.06	1	10	10	1	11	?	?	1	1	3	3	?	?	2	2	11	11	2	2	4	7	5	5	7	7	11	11	1	1	4	4	3	3	1	1
				2863	Post	TkarC12	0.987	0.013	2	0	0	1	0.18	0.12	1	10	10	1	1	5	5	1	1	3	3	4	4	2	2	11	11	2	2	2	1	5	5	7	7	11	11	1	1	4	4	3	3	1	1
28	Turkey: Bozdağ	38.367	28.103	1788	Post	TkarC18	0.995	0.005	2	0	0	0	0.12	0.12	1	10	5	1	1	?	?	1	1	3	3	4	4	2	2	11	11	2	2	2	2	5	5	7	7	11	11	1	1	4	4	3	3	1	1
				1789	Post	TkarC18	0.9969	0.0031	1	0	0	0	0.115	0.11	0	10	5	1	11	5	5	1	1	3	3	4	4	2	2	11	11	2	2	2	2	5	5	7	7	11	11	?	?	4	4	3	3	1	1
				1790	Post	TkarC18	0.998	0.002	0	0	0	0	0.09	0.06	0	10	10	1	1	4	5	1	1	3	3	4	4	2	2	11	11	2	2	2	2	5	5	7	7	11	11	1	1	4	4	3	3	1	1
				1791	Post	TkarC18	0.998	0.002	1	0	0	0	0.06	0	0	10	10	1	1	5	5	1	1	3	3	4	4	2	2	11	11	2	2	2	2	5	5	7	7	11	11	1	1	4	4	3	3	1	1
				1792	Post	TkarC18	0.995	0.005	0	0	0	0	0.12	0.12	1	10	10	1	1	5	5	1	1	3	3	4	4	2	2	11	11	2	2	2	2	5	5	7	7	11	11	1	1	4	4	3	3	1	1
29	Turkey: Büyük Kalecik	38.687	30.455	2564	Post	TkarC18	0.998	0.002	2	0	0	0	0.09	0.06	1	10	10	11	1	5	5	1	1	3	3	4	4	2	2	11	11	2	2	2	2	5	5	7	7	11	11	1	1	4	4	3	3	1	1
				2565	Post	TkarC18	0.9981	0.0019	2	0	0	0	0.09	0.06	1	10	10	1	11	5	5	1	1	3	3	4	4	2	2	11	11	2	2	2	2	5	5	7	7	11	11	1	1	4	4	3	3	1	1
				2566	Post	TkarC18	0.998	0.002	2	0	0	0	0.09	0.06	1	10	10	1	11	5	5	1	1	3	3	4	4	2	2	11	11	2	2	2	2	5	5	7	7	11	11	1	1	4	4	3	3	1	1
				2567	Post	TkarC18	0.998	0.002	2	0	0	0	0.09	0.06	1	10	10	1	11	5	5	1	1	3	3	4	4	2	2	11	11	2	2	2	2	5	5	7	7	7	11	1	1	4	4	3	3	1	1
				2568	Post	TkarC18	0.998	0.002	4	0	0	0	0.06	0	1	10	10	1	1	?	?	1	1	3	3	4	4	2	2	11	11	2	2	2	2	5	5	7	7	7	11	1	1	4	4	3	3	1	1
30	Turkey: Dursunköy	41.207	28.642	5485	Post	TkarC*	0.998	0.002	5	0	0	3	0.07	0.14	4	10	5	13	13	2	5	1	1	3	3	4	4	2	2	11	11	2	2	2	2	5	5	6	7	11	11	1	1	4	4	3	3	1	1
				5486	Post	TkarC*	0.996	0.004	0	0.08	0	0	0.09	0.06	1	10	10	13	13	5	5	1	1	3	3	4	4	2	2	7	7	2	2	2	2	5	5	7	7	11	11	1	1	4	4	3	2	3	1
				5487	Post	TkarC71	0.999	0.001	1	0	0	0	0.06	0.12	1	10	5	13	13	5	5	1	1	3	3	4	4	2	2	11	11	2	2	2	1	5	5	7	4	11	11	1	1	4	4	2	2	1	1
				5488	Post	TkarC*	0.999	0.001	6	0	0	5	0.045	0.09	7	5	10	13	13	5	5	1	8	1	3	4	4	2	2	6	6	2	2	2	2	5	5	4	4	7	11	1	1	4	4	2	2	3	1
				5979	Post	TkarC81	0.999	0.001	0	0	0	1	0.03	0.06	1	10	10	13	13	5	5	1	1	3	3	4	4	2	2	11	11	2	2	2	1	5	5	7	7	11	11	1	1	4	4	3	3	1	1
				5980	Post	TkarC71	0.9986	0.0014	9	0	0	2	0.035	0.07	3	10	10	1	9	?	?	1	1	3	3	4	4	2	2	11	11	2	2	2	2	5	5	7	7	11	11	1	1	4	4	3	3	1	1
				5981	Post	TkarC81	0.999	0.001	1	0	0	5	0.04	0.08	6	10	10	13	1	5	5	1	8	3	3	4	4	2	2	6	6	2	2	2	1	5	5	4	7	11	11	1	1	4	4	3	2	1	1
				5982	Post	TkarC81	0.999	0.001	0	0	0	1	0	0	1	10	10	9	13	5	5	1	1	3	3	4	4	2	2	11	11	2	2	2	2	5	5	7	4	11	11	1	1	4	4	3	3	3	1
				5983	Post	TkarC81	0.998	0.002	0	0.04	0.08	0	0.03	0.06	1	10	10	13	13	5	5	1	1	3	3	4	4	2	2	7	11	2	2	2	2	5	5	7	7	11	11	1	1	4	3	3	2	3	3
				5984	Pre	TkarC*	0.997	0.003	3	0.05	0.1	2	0.035	0.07	3	10	10	13	13	5	5	1	1	3	3	4	4	2	2	7	11	2	2	2	2	5	5	4	7	11	11	1	1	4	4	3	3	1	1
				5985	Pre	TkarC*	0.9982	0.0018	5	0	0	2	0.035	0.07	4	10	10	13	1	5	5	1	1	3	3	4	4	4	2	11	11	2	2	2	2	5	5	7	7	11	11	1	1	4	4	2	2	3	1
31	Turkey: Bahçeköy Merkez	41.175	28.992	5476	Post	TkarC*	0.9804	0.0196	0	0	0	0	0.03	0.06	0	10	10	1	1	5	5	1	1	3	3	4	4	2	2	11	11	2	2	2	2	5	5	7	4	11	11	1	1	4	4	2	2	3	3
				5477	Post	TkarC77	0.992	0.008	1	0	0	1	0.065	0.13	2	10	5	13	13	5	5	1	1	3	3	4	4	2	2	11	11	2	2	2	1	6	5	7	4	11	11	1	1	4	4	2	2	3	3
				5478	Post	TkarC69	0.99	0.01	1	0	0	2	0.165	0.07	3	10	5	13	1	5	5	1	8	3	3	4	4	2	2	11	11	2	2	1	1	5	5	7	4	11	11	1	1	4	4	7	2	1	1
				5479	Post	TkarC69	0.9838	0.0162	0	0.05	0.1	2	0.065	0.13	2	5	2	1	1	5	5	1	8	3	3	4	4	2	2	11	11	2	2	2	2	5	6	7	7	11	11	1	1	4	4	3	2	3	1
				5480	Post	TkarC*	0.999	0.001	1	0	0	0	0.06	0.12	1	5	10	13	1	5	5	1	1	3	3	4	4	4	2	11	11	2	2	2	1	5	5	7	4	11	11	1	1	4	4	3	2	1	1
				5481	Post	TkarC70	0.9791	0.0209	1	0.055	0.11	3	0.075	0.15	5	10	5	13	1	5	5	1	8	3	3	4	4	2	2	7	11	2	2	2	1	5	5	7	4	11	11	1	1	4	4	3	2	3	3
				5482	Post	TkarC*	0.999	0.001	0	0	0	2	0.03	0.06	2	10	5	1	11	5	5	1	8	3	3	4	4	2	2	11	11	2	2	2	2	5	5	7	7	7	11	1	1	4	4	2	2	1	1
				5483	Post	TkarC69	0.999	0.001	0	0	0	0	0.055	0.11	0	10	10	13	13	5	5	1	1	3	3	4	4	2	2	11	11	2	2	2	1	5	5	4	4	11	11	1	1	4	4	3	3	1	1
				5484	Post	TkarC69	0.9094	0.0906	0	0.1	0.2	2	0.135	0.27	3	5	2	13	1	5	5	1	8	3	3	4	4	2	2	11	11	2	2	2	1	5	5	1	7	11	11	1	1	4	4	3	3	3	1
32	Turkey: Karacabey	40.223	28.341	ZMA9121-483	Post	TkarC32	0.999	0.001	2	0	0	2	0.035	0.07	3	10	10	1	11	5	5	1	1	3	3	4	4	2	2	11	11	2	2	2	1	5	5	7	7	7	11	1	1	4	4	3	3	1	1
				ZMA9121-484	Post	TkarC65	0.999	0.001	0	0	0	0	0	0	1	10	10	13	1	5	5	1	1	3	3	4	4	2	2	11	11	2	2	2	2	5	5	7	8	11	11	1	1	4	4	3	3	1	1
				ZMA9121-485	Post	TkarC33	0.9989	0.0011	0	0	0	1	0.03	0.06	2	10	10	11	1	5	5	1	1	3	3	4	4	2	2	11	11	2	2	2	1	5	5	7	7	11	11	1	1	4	4	3	3	1	1
33	Turkey: Tatkavaklı	40.071	28.353	1869	Pre	TkarC12	0.9894	0.0106	1	0.05	0.1	2	0.135	0.13	3	10	10	1	1	5	5	1	1	3	3	4	4	2	2	11	11	2	2	1	1	5	5	7	7	11	11	1	1	4	4	3	3	1	1
				1870	Pre	TkarC15	0.996	0.004	0	0	0	1	0.115	0.11	1	10	10	13	1	5	5	1	1	3	3	4	4	2	2	11	11	2	2	1	1	5	5	7	7	11	11	1	1	4	4	3	3	1	1
				1871	Pre	TkarC12	0.999	0.001	0	0	0	1	0.06	0.12	1	10	5	13	13	5	5	1	1	3	3	4	4	2	2	11	11	2	2	2	2	5	5	7	7	11	11	1	1	4	4	3	3	1	1
				1872	Pre	TkarC12	0.997	0.003	2	0	0	2	0.09	0.06	2	10	10	13	1	?	?	1	1	3	3	4	4	2	2	11	11	2	2	1	1	5	5	7	7	11	11	1	1	4	4	3	3	1	1
				1873	Pre	TkarC15	0.995	0.005	0	0.045	0.09	1	0.06	0.12	1	10	10	13	1	5	5	1	1	3	3	4	4	2	2	11	11	2	2	2	2	5	5	7	7	11	11	1	1	4	4	3	3	1	1
				1874	Pre	TkarC15	0.9574	0.0426	1	0.04	0.08	0	0.17	0.22	0	10	10	1	13	5	5	1	1	3	3	4	4	2	2	11	11	2	2	2	1	5	5	7	7	7	11	1	1	4	4	3	3	1	1
				1875	Pre	TkarC*	0.999	0.001	0	0	0	1	0.06	0.12	1	10	5	13	1	5	5	1	1	3	3	4	4	2	2	11	11	2	2	2	1	5	5	7	7	11	11	1	1	2	4	3	3	1	1
				1876	Pre	TkarC12	0.998	0.002	0	0	0	2	0.095	0.19	2	10	10	1	1	5	5	1	1	3	3	4	4	2	2	11	11	2	2	2	1	5	5	7	7	11	11	1	1	4	4	3	2	1	1
				1877	Pre	TkarC15	0.998	0.002	0	0	0	1	0.095	0.19	2	10	10	13	13	5	5	1	1	3	3	4	4	2	6	11	11	2	2	2	1	5	5	7	7	11	7	1	1	4	4	3	3	1	1
				1878	Pre	TkarC12	0.992	0.008	3	0.045	0.09	1	0.12	0.24	1	5	10	13	13	?	?	1	1	3	3	4	4	2	2	11	11	2	2	2	1	5	5	7	7	7	11	1	1	4	4	3	3	1	1
34	Turkey: Eskikızılelma	40.034	28.726	5755	Post	TkarC12	0.996	0.004	0	0.055	0.11	3	0.065	0.13	3	10	10	1	1	5	5	1	1	3	3	1	1	2	2	7	11	2	2	2	1	5	5	7	7	11	11	1	1	4	4	3	3	1	1
Populations with considerably genetically admixed individuals (i.e. Structure score Q ≤ 0.850)
35	Turkey: Unçukuru	40.112	28.729	5801	Pre	TkarC12	0.7652	0.2348	4	0.09	0.18	1	0.215	0.19	2	10	10	1	11	?	?	1	1	3	3	4	4	2	2	7	11	2	2	2	2	5	5	7	7	11	11	1	1	4	4	3	3	1	1
				5802	Pre	TkarC74	0.829	0.171	6	0.09	0.18	1	0.12	0.24	1	10	10	1	1	?	?	1	1	3	3	6	4	2	2	7	11	2	2	2	1	5	5	7	7	11	11	1	1	4	4	3	3	1	1
				5803	Pre	TkarC12	0.9691	0.0309	2	0.135	0.09	1	0.14	0.06	2	10	10	1	11	4	5	1	1	3	3	4	4	2	2	7	7	2	2	2	2	5	5	7	7	11	11	1	1	4	4	3	3	1	1
				5804	Pre	TkarC12	0.8243	0.1757	1	0.19	0.18	1	0.21	0.18	1	10	10	1	11	4	5	1	1	3	3	4	4	2	2	11	11	2	2	2	2	5	5	7	7	11	11	1	1	4	4	3	3	1	1
				5807	Pre	TkarC74	0.7532	0.2468	0	0.05	0.1	2	0.155	0.31	2	10	10	1	1	5	5	1	1	3	3	1	1	5	5	11	11	2	2	2	1	5	5	7	7	11	11	1	1	4	4	3	3	1	1
				5809	Pre	TkarC12	0.7983	0.2017	1	0.09	0.18	1	0.19	0.12	2	10	10	1	1	4	5	1	1	3	3	4	4	2	2	11	11	2	2	1	1	5	5	7	7	11	11	1	1	4	4	3	3	1	1
				5810	Pre	TkarC12	0.856	0.144	1	0	0	2	0.125	0.13	2	10	10	1	11	4	5	1	1	3	3	1	1	2	2	11	11	2	2	2	2	5	5	7	7	11	11	1	1	4	4	3	3	1	1
				5962	Pre	TkarC12	0.8044	0.1956	1	0.09	0.18	1	0.185	0.25	2	10	10	1	1	5	5	1	1	3	3	4	4	2	2	7	11	2	2	2	8	5	5	7	7	11	11	1	1	4	4	3	3	1	1
				5964	Pre	TkarC79	0.798	0.202	8	0.055	0.11	3	0.115	0.23	5	10	10	1	1	4	5	1	1	3	3	4	4	2	2	11	11	2	2	8	1	5	5	1	7	11	11	1	1	4	4	3	3	1	1
				5965	Pre	TkarC74	0.8884	0.1116	15	0.145	0.29	5	0.085	0.17	6	10	10	13	1	?	?	1	1	3	3	4	4	2	2	11	11	2	2	2	2	5	5	7	7	11	11	1	1	4	4	3	3	1	1
				5966	Pre	TkarC12	0.728	0.272	5	0.05	0.1	2	0.145	0.29	4	10	10	13	1	?	?	1	1	3	3	?	?	2	2	?	?	2	2	2	2	5	5	7	7	11	11	1	1	4	4	3	3	1	1
				5967	Pre	TkarC12	0.8507	0.1493	4	0.11	0.22	3	0.14	0.14	4	10	10	1	1	5	5	1	1	3	3	6	4	2	2	11	11	2	2	2	1	5	5	7	7	11	11	1	1	4	4	3	3	1	1
36	Turkey: Yalıçiftlik	40.346	28.719	5769	Post	TkarC05	0.1453	0.8547	3	0.605	0.39	2	0.725	0.27	3	10	10	1	1	5	5	1	1	3	3	4	4	2	2	7	7	2	2	1	1	5	5	7	2	4	4	1	1	4	4	3	3	3	3
				5770	Post	TkarC05	0.0712	0.9288	1	0.56	0.38	4	0.725	0.23	5	10	10	1	1	5	5	1	1	3	3	4	4	2	2	7	11	2	2	1	1	2	2	7	2	11	11	1	1	4	4	3	3	3	1
				5771	Post	TkarC05	0.235	0.765	1	0.625	0.25	4	0.65	0.22	5	10	10	1	1	5	5	1	1	3	3	1	1	2	2	7	11	2	2	1	1	1	1	7	7	11	4	1	1	4	4	3	3	3	3
				5772	Post	TkarC73	0.2114	0.7886	3	0.505	0.27	1	0.57	0.2	3	10	10	1	1	5	5	1	1	3	3	1	1	2	2	7	11	2	2	1	8	5	5	7	7	1	6	1	1	4	4	3	3	3	1
				5773	Post	TkarC05	0.2559	0.7441	6	0.435	0.57	5	0.58	0.5	6	10	10	12	1	?	?	?	?	3	3	4	4	2	2	7	11	2	2	2	1	3	1	7	7	11	11	1	1	4	4	3	3	3	1
				5944	Pre	TkarC78	0.327	0.673	2	0.435	0.11	2	0.435	0.07	3	10	10	1	1	5	5	1	1	3	3	4	4	2	2	7	7	2	2	1	1	3	5	7	7	11	11	1	1	4	4	3	3	3	3
				5945	Pre	TkarC05	0.1481	0.8519	4	0.595	0.27	1	0.6	0.4	3	10	10	1	1	5	5	1	1	3	3	4	4	2	2	7	11	2	2	8	1	1	1	7	2	4	4	1	1	4	4	3	3	3	3
				5946	Pre	TkarC05	0.2766	0.7234	5	0.495	0.39	2	0.505	0.43	4	10	10	1	1	5	5	1	1	3	3	4	4	2	2	7	11	2	2	8	1	1	5	7	7	11	4	1	1	4	4	3	3	3	3
				5947	Pre	TkarC05	0.1914	0.8086	2	0.56	0	3	0.615	0.15	5	10	10	1	1	5	5	1	1	3	3	4	4	2	2	11	11	2	2	2	8	1	1	7	7	4	4	1	1	4	4	3	3	3	3
				5948	Pre	TkarC78	0.2853	0.7147	11	0.38	0	4	0.46	0.24	6	10	10	1	1	?	?	?	?	3	3	?	?	2	2	7	7	2	2	2	1	5	2	7	7	11	11	1	1	4	4	3	3	3	3
				5949	Pre	TkarC78	0.2672	0.7328	1	0.505	0.27	1	0.53	0.36	4	10	10	1	1	5	5	1	1	3	3	4	4	2	2	7	7	2	2	1	8	5	5	7	7	11	4	1	1	4	4	3	3	3	3
				5950	Pre	TkarC78	0.1734	0.8266	16	0.24	0.16	6	0.505	0.11	9	10	10	?	?	?	?	?	?	3	3	?	?	2	2	11	11	2	2	?	?	5	5	7	7	4	4	1	1	4	4	3	3	3	3
37	Turkey: Kirazlıyayla	40.125	29.047	5489	Post	TkarC*	0.0768	0.9232	2	0.655	0.23	3	0.775	0.15	5	10	10	1	1	5	5	1	1	3	3	4	4	2	2	7	7	2	2	8	8	1	5	2	2	11	4	1	1	4	4	3	3	3	3
				5490	Post	TkarC*	0.0538	0.9462	2	0.615	0.11	3	0.73	0.08	5	10	5	1	1	5	5	1	1	3	3	4	3	2	2	7	7	2	2	8	8	1	5	3	2	11	11	1	1	4	4	3	3	3	5
				5491	Post	TkarC*	0.0514	0.9486	1	0.71	0	5	0.765	0.09	7	10	10	1	1	5	5	1	1	3	3	4	4	2	2	7	7	2	2	1	8	1	1	3	3	11	4	1	1	4	4	3	3	3	5
				5492	Post	TkarC12	0.1052	0.8948	1	0.685	0.27	1	0.765	0.21	3	10	10	1	1	5	5	1	1	3	3	4	4	2	2	7	7	2	2	8	8	1	5	2	2	11	4	1	1	4	4	3	3	3	3
				5493	Post	TkarC12	0.0182	0.9818	2	0.67	0.22	3	0.775	0.15	5	10	10	1	1	5	5	1	1	3	3	4	4	2	2	7	7	2	2	2	8	1	1	7	2	11	7	1	1	4	4	3	3	3	1
				5494	Post	TkarC12	0.0324	0.9676	1	0.725	0.11	3	0.81	0.08	5	10	5	1	1	5	5	1	1	3	3	4	4	2	2	7	7	2	2	8	1	1	1	2	2	11	11	1	1	4	4	3	3	3	3
				5495	Post	TkarC12	0.1338	0.8662	1	0.55	0.22	3	0.685	0.15	5	10	5	1	1	5	5	1	1	3	3	4	4	2	2	7	7	2	2	8	1	5	5	2	2	4	4	1	1	4	4	3	3	3	3
				5496	Post	TkarC*	0.082	0.918	3	0.72	0.12	3	0.735	0.23	5	10	5	1	1	5	5	1	1	3	3	4	4	2	2	7	7	2	2	2	1	1	1	2	2	4	4	1	1	4	4	3	3	3	3
				5497	Post	TkarC*	0.0459	0.9541	1	0.56	0.12	4	0.71	0.08	6	10	10	1	1	5	5	1	1	3	3	4	4	2	2	7	7	2	2	1	8	5	5	3	3	11	11	1	1	4	4	3	3	3	5
				5498	Post	TkarC12	0.2605	0.7395	2	0.505	0.09	1	0.6	0.14	3	10	10	13	13	5	5	1	1	3	3	4	4	2	2	7	7	2	2	1	8	1	5	1	2	11	4	1	1	4	4	3	3	3	3
				5499	Post	TkarC*	0.2499	0.7501	2	0.45	0	1	0.6	0	3	10	5	1	1	5	5	1	1	3	3	4	4	2	2	7	7	2	2	8	1	5	5	2	2	11	11	2	1	4	4	3	3	3	3
				5500	Post	TkarC12	0.1692	0.8308	2	0.55	0.1	2	0.67	0.14	3	10	10	1	1	5	5	1	1	3	3	4	4	2	2	7	7	2	2	2	1	1	5	1	2	11	4	1	1	4	4	3	3	3	3
Triturus anatolicus - eastern species
38	Turkey: Alibahadır	41.187	29.205	6083	Post	TkarC83	0.0061	0.9939	2	0.67	0	6	0.75	0	6	10	10	7	1	5	5	1	1	3	3	4	4	2	2	7	7	2	2	1	1	2	2	1	1	11	11	1	1	4	4	7	3	3	3
				6084	Pre	TkarC83	0.002	0.998	4	0.67	0.22	3	0.765	0.15	5	10	10	1	1	5	5	6	6	3	3	4	4	2	2	7	7	2	2	1	1	1	1	1	2	11	11	1	1	4	4	3	3	3	3
				6085	Pre	TkarC83	0.0054	0.9946	4	0.66	0.22	3	0.79	0.14	4	10	10	1	1	5	5	6	6	3	3	4	4	2	2	7	7	2	2	1	1	1	1	1	1	11	11	1	1	4	4	3	7	2	3
				6087	Pre	TkarC83	0.0745	0.9255	2	0.79	0.14	5	0.845	0.15	5	10	10	13	1	5	5	6	6	3	3	4	4	2	2	7	7	2	2	1	1	1	1	1	1	11	11	1	1	4	4	7	7	3	1
				6088	Pre	TkarC83	0.0052	0.9948	3	0.685	0.09	1	0.75	0.12	2	10	10	1	1	5	5	1	1	3	3	4	4	2	2	7	7	2	2	2	1	1	1	1	2	11	11	1	1	4	4	3	3	3	3
				6089	Pre	TkarC10	0.0607	0.9393	3	0.71	0	5	0.73	0.08	5	10	10	1	1	5	5	1	1	3	3	4	4	2	2	4	4	2	2	2	2	1	1	1	1	11	11	1	1	4	4	7	3	3	1
				6090	Pre	TkarC83	0.006	0.994	4	0.615	0.11	3	0.73	0.14	3	10	10	1	1	5	5	1	1	3	3	4	4	2	2	7	7	2	2	2	1	1	1	1	1	11	11	1	1	4	4	3	3	3	1
				6091	Pre	TkarC05	0.1109	0.8891	4	0.625	0.19	1	0.665	0.13	3	10	10	7	1	5	5	1	1	3	3	4	4	2	2	7	7	2	2	1	1	1	1	1	1	11	4	1	1	4	4	3	3	3	1
				6153	Post	TkarC10	0.0134	0.9866	2	0.725	0.19	1	0.79	0.18	1	10	10	1	1	5	5	1	1	3	3	1	1	2	2	4	7	2	2	2	1	1	1	1	1	11	11	1	1	4	4	3	5	3	1
39	Turkey: Teke	41.076	29.658	6073	Pre	TkarC05	0.002	0.998	21	0.7	0.2	7	0.805	0.13	10	10	10	1	1	?	?	?	?	3	3	?	?	2	5	?	?	2	2	?	?	?	?	?	?	11	11	1	1	4	4	7	3	3	3
				6074	Pre	TkarC05	0.001	0.999	3	0.71	0.12	3	0.825	0.07	4	10	10	1	1	5	5	1	1	3	3	4	4	2	5	4	7	2	2	1	1	1	1	1	1	11	11	1	1	4	4	3	7	3	3
				6075	Pre	TkarC05	0.002	0.998	1	0.75	0.1	2	0.775	0.07	3	10	10	1	1	5	5	1	1	3	3	4	4	2	5	7	7	2	2	1	1	1	1	1	1	1	1	1	1	4	4	3	3	3	3
				6076	Pre	TkarC05	0.001	0.999	1	0.725	0.19	1	0.81	0.12	2	10	10	1	1	5	5	1	1	3	3	4	4	2	5	4	7	2	2	1	9	1	1	1	1	11	11	1	1	4	4	3	7	3	3
				6077	Pre	TkarC05	0.001	0.999	7	0.78	0	3	0.86	0	4	10	10	1	1	?	?	1	1	3	3	4	4	2	5	7	7	2	2	1	1	1	1	1	2	11	11	1	1	4	4	3	3	3	3
				6078	Pre	TkarC05	0.001	0.999	7	0.755	0.09	2	0.84	0.06	2	10	10	1	1	?	?	1	1	3	3	4	4	2	5	7	7	2	2	1	1	1	1	1	1	11	11	1	1	4	4	7	3	3	3
				6079	Pre	TkarC05	0.001	0.999	4	0.89	0	3	0.92	0	5	10	10	1	1	5	5	1	1	3	3	4	4	2	2	7	7	2	2	1	9	1	1	1	2	11	11	1	1	4	4	7	3	3	3
				6080	Pre	TkarC05	0.001	0.999	1	0.655	0.23	3	0.78	0.14	4	10	10	1	1	5	5	1	1	3	3	4	4	2	5	4	7	2	2	1	1	1	1	1	1	11	11	1	1	4	4	7	3	3	1
				6081	Pre	TkarC05	0.001	0.999	2	0.775	0.09	1	0.85	0.06	1	10	10	1	1	5	5	1	1	3	3	4	4	2	2	7	7	2	2	1	1	1	1	1	2	11	11	1	1	4	4	3	3	3	3
40	Turkey: Yakacık	40.917	29.2	ZMA9118-954	Post	TkarC29	0.002	0.998	1	0.685	0.09	1	0.8	0.06	1	10	10	1	1	5	5	1	1	3	3	4	4	2	2	7	7	2	2	1	1	1	1	1	2	11	11	1	1	4	4	3	7	3	1
				ZMA9118-955	Post	TkarC10	0.0255	0.9745	0	0.78	0.22	3	0.805	0.13	3	10	10	1	1	5	5	1	4	3	3	4	4	2	2	4	7	2	2	1	1	1	1	1	2	11	11	1	1	4	4	3	7	3	3
				ZMA9118-956	Post	TkarC30	0.001	0.999	2	0.71	0.12	3	0.825	0.07	4	10	5	1	1	5	5	6	4	3	3	4	4	2	2	7	7	2	2	1	1	1	1	1	1	11	11	1	1	4	4	3	5	3	3
				ZMA9118-957	Post	TkarC09	0.099	0.901	2	0.565	0.13	4	0.685	0.15	5	10	10	1	1	5	5	1	1	3	3	4	4	2	2	7	7	2	2	2	1	2	2	7	2	11	11	1	1	4	4	7	3	3	3
				ZMA9118-958	Post	TkarC11	0.0196	0.9804	1	0.67	0	3	0.765	0.07	3	10	10	1	1	5	5	1	1	3	3	4	4	2	2	4	7	2	2	1	1	1	1	1	1	11	11	1	1	4	4	3	3	3	3
				ZMA9118-959	Post	TkarC09	0.002	0.998	1	0.78	0	3	0.8	0	3	10	10	1	1	5	5	1	1	3	3	4	4	2	2	4	7	2	2	1	1	1	1	1	1	11	11	1	1	4	4	3	3	3	1
				ZMA9118-960	Post	TkarC31	0.003	0.997	4	0.93	0.14	5	0.96	0.08	6	10	5	1	1	5	5	4	4	2	3	4	4	2	2	4	7	2	2	1	1	1	1	1	1	11	11	1	1	4	4	3	5	3	3
				ZMA9118-961	Post	TkarC09	0.0029	0.9971	3	0.725	0.11	3	0.835	0.07	3	10	5	1	1	5	5	1	1	3	3	4	4	2	2	7	7	2	2	1	1	2	2	1	1	11	11	1	1	4	4	3	3	3	3
41	Turkey: Mollafeneri	40.894	29.507	1849	Pre	TkarC09	0.002	0.998	3	0.75	0	4	0.86	0	4	10	10	1	1	?	?	1	1	3	3	4	4	2	2	7	7	2	2	1	1	1	1	1	1	7	11	1	1	4	4	7	3	3	3
				1850	Pre	TkarC05	0.004	0.996	3	0.75	0.24	4	0.85	0.16	4	10	5	1	1	5	5	1	1	3	3	4	4	2	5	7	7	2	2	1	1	1	2	1	1	11	11	1	1	4	4	7	3	3	1
				1851	Pre	TkarC10	0.001	0.999	1	0.705	0.19	2	0.79	0.14	4	10	10	7	7	5	5	1	1	3	3	4	4	2	2	7	5	2	2	1	8	1	1	1	2	11	11	1	1	4	4	3	3	3	1
				1852	Pre	TkarC05	0.001	0.999	2	0.735	0.17	1	0.81	0.12	2	10	10	1	1	5	5	1	1	3	3	4	4	2	2	7	7	2	2	1	1	1	1	1	2	11	11	3	3	4	4	7	7	3	3
				1853	Pre	TkarC05	0.002	0.998	1	0.64	0.18	1	0.76	0.12	1	10	10	7	1	5	5	1	1	3	3	4	4	2	5	7	7	2	2	1	1	1	1	1	1	11	11	1	1	4	4	3	7	3	1
				1854	Pre	TkarC10	0.0018	0.9982	3	0.8	0	2	0.79	0	4	10	10	1	1	?	?	1	1	3	3	4	4	2	2	7	7	2	2	8	1	1	1	1	2	4	4	1	1	4	4	7	3	3	3
				1855	Pre	TkarC10	0.001	0.999	2	0.87	0	4	0.92	0	5	10	10	7	1	5	5	1	4	3	3	4	4	2	2	7	7	2	2	1	1	1	1	1	2	11	11	1	1	4	4	3	3	3	1
				1856	Pre	TkarC05	0.0013	0.9987	2	0.765	0.09	1	0.825	0.07	4	10	10	1	1	5	5	1	1	3	3	4	4	2	2	7	7	2	2	8	1	1	1	1	1	7	11	1	1	4	4	7	7	3	3
				1857	Pre	TkarC05	0.001	0.999	2	0.82	0	1	0.87	0	2	10	10	7	7	5	5	1	1	3	3	4	4	2	2	7	7	2	2	1	1	1	1	1	1	11	4	1	1	4	4	3	7	1	1
				1858	Pre	TkarC10	0.001	0.999	2	0.7	0	2	0.81	0	2	10	5	7	1	5	5	1	1	3	3	4	4	5	5	7	7	2	2	1	1	1	1	1	1	11	11	1	1	4	4	3	7	3	3
				1859	Pre	TkarC05	0.002	0.998	3	0.7	0	2	0.81	0	2	10	5	7	1	5	5	1	1	3	3	4	4	2	2	7	7	2	2	1	1	1	1	1	1	11	11	1	1	4	4	7	4	3	1
				1860	Pre	TkarC29	0.0012	0.9988	2	0.705	0.09	0	0.79	0.06	1	10	10	1	1	5	5	1	1	3	3	4	4	2	2	7	7	2	2	1	8	1	1	1	1	11	4	1	1	4	4	3	3	3	3
				1861	Pre	TkarC10	0.002	0.998	3	0.71	0	5	0.83	0	6	10	10	7	1	5	5	6	6	3	3	1	1	2	2	7	7	2	2	1	1	2	2	1	1	11	11	1	1	4	4	3	3	3	3
				1862	Pre	TkarC29	0.003	0.997	2	0.67	0	3	0.73	0	3	10	10	1	1	5	5	1	1	3	3	4	4	2	2	7	7	2	2	1	1	1	1	1	1	11	11	1	1	4	4	7	7	3	1
				1863	Pre	TkarC*	0.001	0.999	3	0.75	0.1	2	0.8	0.14	3	10	10	1	1	5	5	1	1	3	3	4	4	2	2	7	7	2	2	8	8	1	1	1	2	11	4	1	1	4	4	3	3	1	2
				1864	Pre	TkarC05	0.019	0.981	0	0.755	0.25	4	0.855	0.15	5	10	10	1	1	5	5	1	6	3	3	4	4	2	2	7	7	2	2	1	1	1	1	1	2	11	11	3	1	4	4	3	3	3	3
				1865	Post	TkarC05	0.0051	0.9949	2	0.74	0.1	2	0.815	0.07	4	10	10	7	7	5	5	1	1	3	3	4	4	2	2	7	7	2	2	1	8	1	1	1	2	11	4	1	1	4	4	3	3	3	1
				1866	Post	TkarC05	0.002	0.998	2	0.67	0	3	0.79	0	4	10	10	7	1	5	5	1	1	3	3	4	4	2	2	7	7	2	2	1	1	1	1	1	2	11	11	1	1	4	4	7	4	1	1
				1867	Post	TkarC10	0.002	0.998	2	0.64	0	1	0.76	0	1	10	10	7	1	5	5	1	1	3	3	4	4	2	2	7	7	2	2	1	1	1	1	1	2	11	11	1	1	4	4	3	7	3	3
				1868	Post	TkarC11	0.004	0.996	1	0.685	0.09	1	0.72	0.06	2	10	10	1	1	5	5	1	1	3	3	4	4	2	2	7	7	2	2	1	8	1	1	1	1	11	11	1	1	4	4	3	7	1	1
42	Turkey: Avdancık	40.291	29.16	5756	Post	TkarC05	0.006	0.994	1	0.695	0.21	2	0.79	0.14	4	10	10	1	4	5	5	1	1	3	3	4	4	5	5	7	11	2	2	8	1	1	1	7	2	11	11	1	1	4	4	3	3	3	3
				5757	Post	TkarC05	0.001	0.999	3	0.78	0	3	0.85	0	5	10	10	1	1	?	?	1	1	3	3	4	4	2	2	7	7	2	2	8	8	1	1	2	2	11	4	1	1	4	4	3	3	3	3
				5758	Post	TkarC05	0.0016	0.9984	2	0.755	0.09	2	0.815	0.07	4	10	10	1	1	5	5	1	1	3	3	4	4	2	5	7	7	2	2	8	1	1	1	7	2	11	4	1	1	4	4	3	3	3	3
				5759	Post	TkarC05	0.0442	0.9558	1	0.635	0.31	2	0.715	0.29	4	10	10	1	1	5	5	1	1	3	3	4	4	2	2	7	7	2	2	8	8	1	5	7	2	4	4	1	1	4	4	3	3	3	3
				5760	Post	TkarC05	0.0364	0.9636	2	0.78	0	3	0.77	0	5	10	10	1	1	5	5	1	1	3	3	4	4	2	2	7	7	2	2	8	8	1	1	2	2	4	4	1	1	4	4	3	3	3	3
				5761	Post	TkarC05	0.0214	0.9786	13	0.83	0	6	0.85	0.1	8	10	10	1	1	?	?	?	?	3	3	?	?	2	2	7	7	2	2	8	8	?	?	2	2	11	4	1	1	4	4	3	3	3	3
				5762	Post	TkarC05	0.0064	0.9936	2	0.73	0.18	1	0.79	0.14	4	5	5	1	1	5	5	1	1	3	3	4	4	2	5	7	11	2	2	8	1	1	1	1	7	4	4	1	1	4	4	3	3	3	3
				5763	Post	TkarC05	0.0278	0.9722	1	0.66	0.1	2	0.775	0.07	3	10	10	1	1	5	5	1	1	3	3	4	4	2	5	7	7	2	2	1	1	1	1	7	7	11	11	1	1	4	4	3	3	3	3
				5764	Post	TkarC05	0.001	0.999	1	0.8	0	2	0.86	0	4	10	10	1	1	5	5	1	1	3	3	4	4	2	2	7	7	2	2	8	8	1	1	2	2	11	4	1	1	4	4	3	3	3	3
				5765	Post	TkarC05	0.0255	0.9745	2	0.86	0	5	0.865	0.09	7	10	10	1	1	5	5	1	1	3	3	4	5	2	2	7	7	2	2	8	8	1	1	2	2	11	4	1	1	4	4	3	3	3	3
				5766	Post	TkarC05	0.0134	0.9866	3	0.69	0.12	4	0.8	0.08	5	10	5	1	1	5	5	1	1	3	3	4	4	2	5	7	7	2	2	1	1	5	2	7	2	11	4	1	1	4	4	3	3	3	3
43	Turkey: Mustafalı	40.361	29.572	5767	Post	TkarC72	0.001	0.999	3	0.78	0	3	0.86	0	4	10	10	1	1	5	5	1	1	3	3	4	4	2	2	7	7	2	2	1	1	1	1	1	2	11	4	1	1	4	4	3	3	3	5
44	Turkey: Yenişehir	40.269	29.608	1840	Pre	TkarC05	0.0134	0.9866	2	0.7	0	2	0.79	0	4	10	10	1	1	5	5	1	1	3	3	4	4	2	2	11	11	2	2	1	1	1	1	1	2	11	4	1	1	4	4	3	3	3	3
45	Turkey: Bahçesultan Köyü	40.034	29.759	5475	Post	TkarC*	0.0514	0.9486	5	0.72	0.12	3	0.77	0.16	5	10	5	1	1	5	5	1	1	3	3	4	4	2	2	?	?	2	2	8	8	1	5	2	2	11	11	1	1	4	4	3	3	3	5
46	Turkey: Okluca	40.224	29.852	5501	Post	TkarC58	0.0776	0.9224	2	0.7	0	2	0.71	0	4	10	10	1	1	5	5	1	1	3	3	4	4	2	2	11	11	2	2	1	8	1	1	2	2	4	4	1	1	4	4	3	3	3	3
				5502	Post	TkarC58	0.001	0.999	1	0.67	0	3	0.77	0	5	10	10	1	1	5	5	1	1	3	3	4	4	2	2	7	7	2	2	1	1	2	2	2	2	11	11	1	1	4	4	3	3	3	3
				5503	Post	TkarC*	0.0172	0.9828	1	0.64	0	1	0.73	0	3	10	10	1	1	5	5	1	1	3	3	4	4	2	2	11	11	2	2	8	8	1	1	1	2	11	4	1	1	4	4	3	3	3	3
				5505	Post	TkarC*	0.001	0.999	2	0.8	0	2	0.86	0	4	10	10	1	1	5	5	1	1	3	3	4	4	2	2	7	7	2	2	1	8	1	1	2	2	11	4	1	1	4	4	3	3	3	3
				5506	Post	TkarC*	0.0234	0.9766	3	0.75	0.1	2	0.835	0.07	3	10	10	1	6	5	5	1	1	3	3	4	4	2	2	7	7	2	2	1	1	1	1	2	2	4	4	1	1	4	4	3	3	3	3
				5507	Post	TkarC*	0.0525	0.9475	2	0.65	0.1	2	0.755	0.07	4	10	5	1	1	5	5	1	1	3	3	4	4	2	2	7	7	2	2	1	1	1	1	1	2	11	11	1	1	4	4	3	2	3	3
				5508	Post	TkarC*	0.0324	0.9676	1	0.715	0.11	3	0.775	0.15	5	10	10	1	1	5	5	1	1	3	3	4	4	2	2	7	11	2	2	1	8	1	1	1	2	11	4	1	1	4	4	3	3	3	5
				5511	Post	TkarC*	0.008	0.992	10	0.67	0	6	0.78	0	9	10	5	1	1	5	5	1	1	3	3	4	4	2	2	7	7	?	?	8	8	?	?	1	2	4	4	1	1	4	4	?	?	3	5
				5512	Post	TkarC*	0.001	0.999	2	0.73	0	1	0.79	0	4	10	10	1	1	5	5	1	1	3	3	4	4	2	2	7	7	2	2	1	8	1	1	2	2	11	4	1	1	4	4	3	3	3	5
47	Turkey: Sugören	40.554	29.325	1841	Post	TkarC05	0.001	0.999	2	0.745	0.11	2	0.815	0.07	4	10	10	1	1	5	5	1	1	3	3	4	4	2	2	7	7	2	2	1	8	1	1	2	2	4	4	1	1	4	4	3	3	3	3
				1842	Post	TkarC05	0.0094	0.9906	7	0.715	0.11	3	0.765	0.15	5	10	10	1	1	5	5	1	1	3	3	4	4	2	2	7	7	2	2	1	1	1	1	1	2	4	4	1	1	4	4	3	3	3	3
				1843	Post	TkarC07	0.001	0.999	3	0.725	0.11	3	0.82	0.08	4	10	10	1	1	5	5	1	1	3	3	4	4	2	2	7	7	2	2	1	1	2	2	1	2	4	4	1	1	4	4	3	3	3	3
48	Turkey: Akçat Merkez	40.62	29.618	5789	Pre	TkarC05	0.001	0.999	2	0.725	0.11	3	0.825	0.07	4	10	10	1	1	5	5	1	1	3	3	4	4	2	2	7	7	2	2	1	1	1	1	1	1	11	11	3	1	4	4	3	3	3	3
				5790	Pre	TkarC05	0.001	0.999	2	0.78	0	3	0.86	0	4	5	5	1	1	5	5	1	1	3	3	4	4	2	2	7	7	2	2	1	1	1	1	2	2	11	4	1	1	4	4	3	3	3	3
				5791	Pre	TkarC05	0.001	0.999	5	0.87	0	4	0.92	0	6	10	10	1	1	5	5	?	?	3	3	?	?	2	2	7	7	2	2	8	1	1	1	2	2	4	4	1	1	4	4	3	3	3	3
				5792	Pre	TkarC05	0.001	0.999	2	0.78	0	3	0.85	0	5	10	10	1	1	5	5	1	1	3	3	4	4	2	5	7	7	2	2	8	8	1	1	2	2	6	6	1	1	4	4	3	3	3	3
				5793	Pre	TkarC05	0.001	0.999	3	0.78	0	3	0.86	0	4	10	10	1	1	5	5	1	1	3	3	1	1	2	2	7	7	2	2	1	8	1	1	2	2	11	4	1	1	4	4	3	3	3	3
				5794	Pre	TkarC05	0.0013	0.9987	1	0.89	0	3	0.92	0	5	10	10	1	1	5	5	1	1	3	3	4	4	2	5	7	7	2	2	8	9	1	1	1	2	11	4	1	1	4	4	3	3	3	3
				5795	Pre	TkarC05	0.003	0.997	3	0.78	0	3	0.85	0	5	10	10	1	1	5	5	1	1	3	3	4	4	2	2	7	7	2	2	2	8	1	1	2	2	4	4	1	1	4	4	3	3	3	3
				5796	Pre	TkarC05	0.001	0.999	1	0.78	0	3	0.85	0	5	10	10	1	1	5	5	1	1	3	3	1	1	2	5	7	7	2	2	8	8	1	1	1	2	6	6	1	1	4	4	3	3	3	3
				5797	Pre	TkarC05	0.001	0.999	4	0.78	0	3	0.85	0	5	10	10	1	1	5	5	1	1	3	3	4	4	2	2	7	7	2	2	8	9	1	1	1	2	11	4	1	1	4	4	3	3	3	3
				5798	Pre	TkarC05	0.001	0.999	4	0.78	0	3	0.83	0	6	10	10	1	1	5	5	1	1	3	3	4	4	2	5	7	7	2	2	8	8	1	1	1	2	4	4	1	1	4	4	3	3	3	3
				5799	Pre	TkarC05	0.001	0.999	4	0.8	0	2	0.86	0	4	10	10	1	1	?	?	1	1	3	3	4	4	2	2	7	7	2	2	9	8	1	1	2	2	4	4	1	1	4	4	3	3	3	3
				5800	Pre	TkarC05	0.001	0.999	4	0.82	0.12	4	0.88	0.08	5	10	10	1	1	?	?	1	1	3	3	4	4	2	2	7	7	2	2	8	1	1	1	?	?	11	4	3	1	4	4	3	3	3	3
49	Turkey: Safibey	40.485	30.239	5518	Post	TkarC02	0.001	0.999	2	0.8	0	2	0.86	0	4	10	5	1	1	5	5	1	1	3	3	4	4	2	2	7	7	2	2	1	1	1	1	1	1	11	11	1	1	4	4	3	6	3	1
				5519	Post	TkarC02	0.001	0.999	2	0.83	0.12	3	0.89	0.08	5	10	5	1	1	5	5	1	1	3	3	4	4	2	2	7	7	2	2	1	1	1	1	1	2	11	11	1	1	4	4	3	3	3	3
				5520	Post	TkarC*	0.002	0.998	0	0.75	0.1	2	0.84	0.06	2	10	10	7	1	5	5	1	1	3	3	4	4	2	5	7	7	2	2	1	1	1	1	1	7	11	4	1	1	4	4	3	3	3	3
				5521	Post	TkarC05	0.002	0.998	2	0.73	0	1	0.79	0	4	10	5	1	1	5	5	1	1	3	3	4	4	2	2	7	7	2	2	?	?	1	1	1	2	11	11	1	1	4	4	3	3	3	1
				5522	Post	TkarC*	0.001	0.999	3	0.67	0	0	0.75	0	2	10	10	7	1	5	5	1	1	3	3	4	4	2	2	7	7	2	2	1	1	1	1	1	1	11	4	1	1	4	4	3	3	2	3
				5523	Post	TkarC*	0.001	0.999	2	0.775	0.09	1	0.85	0.06	1	10	10	1	1	5	5	1	1	3	3	4	4	2	2	7	7	2	2	1	1	1	1	1	1	11	4	1	1	4	4	3	3	3	3
50	Turkey: Arifiye	40.693	30.37	5524	Post	TkarC*	0.001	0.999	2	0.82	0	1	0.86	0	4	10	10	1	1	5	5	1	1	3	3	4	4	2	2	7	7	2	2	1	1	1	1	1	1	11	11	1	1	4	4	3	3	3	3
				5525	Post	TkarC*	0.001	0.999	2	0.7	0.08	0	0.79	0.06	2	6	10	1	1	6	5	1	1	3	3	4	4	2	2	7	7	2	2	1	8	1	1	1	2	11	11	1	1	4	4	3	3	3	1
				5526	Post	TkarC*	0.001	0.999	1	0.83	0.12	3	0.88	0.08	5	10	10	1	1	5	5	1	1	3	3	4	4	2	2	7	7	2	2	1	1	1	1	1	1	11	11	1	1	4	4	3	3	3	1
				5527	Post	TkarC*	0.001	0.999	2	0.705	0.25	0	0.79	0.18	1	10	5	1	1	5	5	1	1	3	3	4	4	2	5	7	7	2	2	1	1	1	1	1	1	11	11	1	1	4	4	3	3	3	1
				5528	Post	TkarC*	0.001	0.999	1	0.9	0	2	0.93	0	4	10	10	7	1	5	5	1	1	3	3	4	4	2	2	7	7	2	2	1	3	1	1	1	1	11	11	1	1	4	4	3	3	3	1
				5529	Post	TkarC05	0.001	0.999	1	0.73	0	1	0.8	0	3	10	10	1	1	5	5	1	1	3	3	4	4	2	2	7	7	2	2	1	1	1	1	1	2	11	11	1	1	4	4	3	3	3	1
				5530	Post	TkarC*	0.001	0.999	2	0.82	0	1	0.87	0	3	10	10	7	1	5	5	1	1	3	3	4	4	2	2	7	7	2	2	1	8	1	1	1	2	11	11	1	1	4	4	3	3	3	1
				5531	Post	TkarC*	0.0014	0.9986	1	0.73	0.18	1	0.805	0.13	3	10	5	1	1	5	5	1	1	3	3	4	4	2	2	7	7	2	2	1	6	1	1	1	1	11	7	1	1	4	4	3	3	3	3
				5532	Post	TkarC*	0.0015	0.9985	0	0.79	0.08	0	0.845	0.07	2	10	10	1	1	5	5	1	1	3	3	4	4	2	2	7	7	2	2	1	1	1	1	1	1	11	7	1	1	4	4	3	3	3	3
				5533	Post	TkarC*	0.001	0.999	1	0.89	0.22	3	0.93	0.14	4	10	10	1	1	5	5	4	4	3	3	4	4	2	5	7	7	2	2	1	1	1	1	2	2	11	4	1	1	4	4	3	3	3	3
				5534	Post	TkarC*	0.0011	0.9989	1	0.665	0.09	1	0.78	0.06	2	10	10	1	1	5	5	1	1	3	3	4	4	2	2	7	7	2	2	1	1	1	1	1	2	11	11	1	1	4	4	3	3	3	3
				5535	Post	TkarC*	0.001	0.999	1	0.75	0	0	0.82	0	1	10	10	1	1	5	5	1	1	3	3	4	4	2	2	7	7	2	2	1	1	1	1	2	2	11	4	1	1	4	4	3	3	3	1
51	Turkey: Demirbey	40.851	30.484	1844	Pre	TkarC05	0.002	0.998	0	0.8	0	2	0.85	0	5	10	10	1	1	5	5	1	1	3	3	4	4	2	2	7	7	2	2	8	8	1	1	1	1	11	5	1	1	4	4	3	3	3	1
				5470	Post	TkarC05	0.002	0.998	2	0.71	0.08	0	0.775	0.07	2	10	5	7	1	5	5	1	1	3	3	4	4	2	2	7	7	2	2	1	1	1	1	1	1	11	11	1	1	4	4	3	3	3	1
				5471	Post	TkarC68	0.001	0.999	2	0.82	0	1	0.86	0	4	10	10	7	1	5	5	4	4	3	3	4	4	2	2	7	7	2	2	1	8	1	1	1	1	11	11	1	1	4	4	3	3	3	1
				5472	Post	TkarC*	0.001	0.999	1	0.8	0.08	0	0.84	0.06	2	5	10	1	1	5	5	1	1	3	3	1	1	2	2	7	7	2	2	8	1	1	1	1	2	7	11	1	1	4	4	3	3	3	1
				5473	Post	TkarC05	0.001	0.999	3	0.79	0.08	0	0.84	0.06	2	10	10	1	1	5	5	1	1	3	3	4	4	2	2	7	7	2	2	1	1	1	1	1	1	11	5	1	1	4	4	3	3	3	1
				5474	Post	TkarC05	0.001	0.999	2	0.775	0.09	1	0.84	0.06	2	10	10	7	1	5	5	1	1	3	3	4	4	2	2	7	7	2	2	1	1	1	1	1	1	11	11	1	1	4	4	3	3	3	1
52	Turkey: Ihsaniye	41.119	30.647	5768	Post	TkarC05	0.0017	0.9983	8	0.695	0.09	1	0.745	0.07	4	10	10	1	1	?	?	1	1	3	3	?	?	2	5	7	7	2	2	8	1	?	?	1	1	11	11	1	1	4	4	3	3	1	1
53	Turkey: Karasu	41.083	30.762	1845	Post	TkarB14	0.001	0.999	4	0.835	0.11	3	0.885	0.07	4	10	9	1	1	?	?	1	1	3	3	4	4	2	2	7	7	2	2	1	1	1	2	2	2	11	11	1	1	4	4	3	3	3	3
				1846	Post	TkarB14	0.0015	0.9985	1	0.775	0.27	1	0.84	0.2	3	10	9	1	1	5	5	1	1	3	3	4	4	2	2	7	7	2	2	1	1	1	1	1	2	11	11	1	1	4	4	3	3	3	1
54	Turkey: Adapazari	40.799	30.44	ZMA9082-402	Post	TkarB16	0.002	0.998	1	0.77	0.1	1	0.835	0.07	3	10	10	1	1	5	5	1	1	3	3	4	4	2	2	7	7	2	2	1	8	1	1	1	1	11	11	1	1	4	4	3	3	1	1
				ZMA9082-403	Post	TkarC05	0.001	0.999	1	0.8	0	2	0.87	0	2	10	10	1	1	5	5	1	4	3	3	4	4	2	2	7	7	2	2	1	1	1	1	1	2	11	4	1	1	4	4	3	3	4	3
				ZMA9082-404	Post	TkarC05	0.0011	0.9989	2	0.945	0.11	3	0.93	0.14	4	10	7	1	1	5	5	5	5	3	3	4	4	2	2	7	7	2	2	1	8	1	1	1	2	11	11	1	1	4	4	3	3	3	1
				ZMA9134-774	Post	TkarC02	0.001	0.999	2	0.9	0.2	2	0.93	0.14	4	10	10	1	1	5	5	1	4	3	3	4	4	2	2	7	7	2	2	1	1	1	1	1	1	11	5	1	1	4	4	3	3	3	3
				ZMA9134-775	Post	TkarC05	0.001	0.999	2	0.8	0	2	0.86	0	4	10	5	7	1	5	5	1	1	3	3	4	4	2	2	7	7	2	2	1	8	1	1	1	1	4	11	1	1	4	4	3	3	3	3
				ZMA9134-776	Post	TkarB16	0.001	0.999	1	0.9	0.2	2	0.935	0.13	3	10	10	1	1	5	5	5	5	3	3	4	4	2	2	7	7	2	2	1	1	1	1	1	1	11	11	1	1	4	4	3	3	3	3
55	Turkey: Kuyumculu	41.057	30.789	6050	Post	TkarB22	0.0019	0.9981	3	0.72	0.28	5	0.835	0.17	6	10	10	1	1	5	5	4	4	3	3	4	4	2	2	10	7	2	2	1	1	1	1	1	1	11	11	1	1	4	4	3	3	3	3
				6051	Post	TkarB14	0.001	0.999	3	0.75	0.1	2	0.825	0.07	3	10	10	1	1	6	6	1	1	3	3	4	4	2	2	7	7	2	2	1	1	1	1	1	2	11	11	1	1	4	4	3	3	3	1
				6052	Post	TkarB14	0.001	0.999	3	0.9	0	2	0.94	0	2	10	10	1	1	5	5	4	4	3	3	4	4	2	2	7	7	2	2	1	1	1	1	1	2	11	11	1	1	4	4	3	3	3	1
				6053	Post	TkarB22	0.001	0.999	5	0.775	0.23	3	0.865	0.13	3	10	10	1	1	5	6	1	1	3	3	?	?	2	2	7	7	2	2	1	1	1	1	1	2	11	11	1	1	4	4	3	3	1	1
				6054	Pre	TkarC68	0.001	0.999	0	0.82	0.18	1	0.87	0.12	2	10	10	1	1	5	6	4	4	3	3	4	4	2	2	7	7	2	2	1	1	1	1	1	2	11	11	1	1	4	4	4	3	1	1
				6055	Pre	TkarB14	0.001	0.999	0	0.745	0.17	0	0.82	0.12	1	10	10	1	1	5	5	1	1	3	3	4	4	2	2	7	7	2	2	1	1	1	1	2	2	11	11	1	1	4	4	3	6	5	4
				6056	Pre	TkarC68	0.001	0.999	1	0.8	0.2	2	0.87	0.14	3	10	10	1	1	5	5	1	1	3	3	1	1	2	2	7	7	2	2	1	1	1	1	1	1	11	11	1	1	4	4	4	3	5	4
				6057	Pre	TkarC05	0.001	0.999	2	0.745	0.17	0	0.825	0.11	0	10	10	1	1	5	6	1	1	3	3	2	4	2	2	7	7	2	2	1	1	1	1	2	2	11	11	1	1	4	4	3	3	1	1
				6058	Pre	TkarB14	0.001	0.999	1	0.9	0	2	0.93	0	3	10	10	1	1	5	6	4	4	3	3	4	4	2	2	7	7	2	2	1	1	1	1	2	2	11	11	1	1	4	4	3	3	5	4
				6059	Pre	TkarC05	0.0011	0.9989	7	0.84	0.1	2	0.885	0.07	5	10	10	1	1	6	6	?	?	3	3	4	4	2	2	7	7	2	2	1	1	1	1	2	2	11	11	1	1	4	4	3	3	1	1
				6060	Pre	TkarC05	0.0014	0.9986	9	0.805	0.21	2	0.86	0.14	4	10	10	7	5	5	6	4	4	3	3	4	4	2	2	7	7	2	2	1	1	1	1	2	2	11	11	1	1	4	4	3	3	3	1
				6061	Pre	TkarC05	0.001	0.999	3	0.9	0	2	0.93	0	4	10	10	1	1	5	5	4	4	3	3	4	4	2	2	7	7	2	2	1	1	1	1	2	2	11	11	1	1	4	4	3	3	1	1
56	Turkey: Abant Gölu	40.612	31.288	1847	Post	TkarB15	0.0011	0.9989	5	0.865	0.09	1	0.91	0.06	1	10	5	1	1	?	?	?	?	3	3	4	4	2	2	7	7	2	2	1	1	1	1	1	2	11	11	?	?	4	4	3	3	1	4
				1848	Post	TkarB15	0.001	0.999	4	0.9	0.2	2	0.93	0.14	4	10	10	1	1	?	?	4	4	3	3	4	4	2	2	7	7	2	2	1	1	1	1	1	2	11	11	1	1	4	4	3	3	3	1
				4456	Post	TkarB15	0.001	0.999	2	0.945	0.11	3	0.965	0.07	3	10	10	7	1	5	5	4	4	3	3	4	4	2	2	10	7	2	2	1	1	1	1	2	2	11	7	1	1	4	4	3	3	3	1
				4457	Post	TkarB*	0.001	0.999	1	0.83	0	0	0.89	0	0	10	10	1	1	5	5	1	1	3	3	4	4	2	2	7	7	2	2	1	1	1	1	1	2	7	11	1	1	4	4	3	3	3	1
				4458	Post	TkarB15	0.0013	0.9987	2	0.85	0.1	2	0.895	0.07	3	10	5	1	1	5	5	1	1	3	3	4	4	2	2	7	7	2	2	1	1	1	1	1	2	7	11	1	1	4	4	4	4	1	1
				4473	Post	TkarB15	0.0014	0.9986	2	0.85	0.1	2	0.91	0.06	2	10	10	1	1	5	5	4	4	3	3	4	4	2	2	7	7	2	2	1	1	1	1	1	2	11	11	1	1	4	4	3	3	3	3
				4474	Post	TkarB16	0.001	0.999	0	0.865	0.09	1	0.91	0.06	1	10	10	1	1	5	5	1	1	3	3	4	4	2	2	7	7	2	2	1	1	1	1	1	1	11	11	1	1	4	4	4	3	3	1
				4475	Post	TkarC02	0.001	0.999	2	0.865	0.09	1	0.91	0.06	2	5	10	1	1	5	6	1	1	3	3	4	4	2	2	7	7	2	2	1	1	1	1	1	1	11	11	1	1	4	4	4	4	3	1
				4476	Post	TkarB21	0.0014	0.9986	1	0.78	0.28	1	0.845	0.19	2	10	10	1	1	5	6	4	4	3	3	4	4	2	2	7	7	2	2	1	1	1	1	2	2	11	11	1	1	4	4	4	3	3	1
57	Turkey: Seben	40.584	31.637	5513	Post	TkarC02	0.001	0.999	0	0.9	0	2	0.94	0	2	10	10	1	8	6	6	1	1	3	3	4	4	2	2	7	7	2	2	1	1	1	1	1	1	11	11	1	1	4	4	4	3	1	1
				5514	Post	TkarB20	0.001	0.999	0	0.91	0	1	0.94	0	1	10	5	1	1	5	5	1	1	3	3	4	4	2	2	7	7	2	2	1	1	1	1	2	2	11	11	1	1	4	4	4	3	3	1
				5515	Post	TkarB*	0.001	0.999	0	0.91	0	1	0.94	0	2	10	10	1	1	5	5	1	1	3	3	4	4	2	2	7	7	2	2	1	1	1	1	2	2	11	7	1	1	4	4	4	3	3	1
				5516	Post	TkarB15	0.001	0.999	0	0.91	0.18	1	0.94	0.12	1	10	10	1	1	6	5	4	4	3	3	4	4	2	2	7	7	2	2	1	1	1	1	1	2	11	7	1	1	4	4	4	3	3	1
				5517	Post	TkarB15	0.001	0.999	2	0.91	0.18	1	0.94	0.12	1	10	5	1	8	5	6	1	4	3	3	4	4	2	2	7	7	2	2	1	1	1	1	1	1	7	11	1	1	4	4	3	3	3	3
58	Turkey: Hanköy	41.002	32.616	6009	Post	TkarB12	0.002	0.998	16	0.89	0.22	3	0.925	0.15	5	11	10	1	1	?	?	3	3	3	3	?	?	2	2	7	7	2	2	?	?	?	?	?	?	11	11	1	1	4	4	3	3	1	1
				6010	Post	TkarB12	0.001	0.999	1	0.915	0.17	0	0.945	0.11	0	11	11	1	1	6	6	3	3	3	3	4	4	2	2	7	7	2	2	1	1	1	1	1	2	11	11	1	1	4	4	3	3	3	1
				6011	Post	TkarB12	0.001	0.999	3	0.91	0	1	0.94	0	1	11	10	1	1	6	6	3	3	3	3	4	4	2	2	7	7	2	2	1	1	1	1	1	1	11	11	1	1	4	4	3	3	1	1
				6012	Pre	TkarB12	0.002	0.998	7	0.9	0	2	0.93	0	3	10	10	1	1	6	6	1	4	3	3	4	4	2	2	7	7	2	2	1	1	1	1	1	1	11	11	1	1	4	4	3	3	3	1
				6013	Pre	TkarB12	0.0014	0.9986	1	0.91	0	1	0.94	0	1	10	10	1	1	6	6	3	4	3	3	4	4	2	2	7	7	2	2	1	1	1	1	1	1	11	11	1	1	4	4	3	3	1	1
				6014	Pre	TkarC02	0.001	0.999	5	0.875	0.25	0	0.91	0.18	1	10	10	1	1	6	6	3	1	3	3	4	4	2	2	7	7	2	2	1	1	1	1	1	1	11	11	1	1	4	4	3	3	3	3
				6015	Pre	TkarB12	0.001	0.999	0	0.82	0	1	0.88	0	1	10	10	1	1	6	6	4	4	3	3	4	4	2	2	7	7	2	2	1	1	1	1	1	1	11	11	1	1	4	4	3	3	3	1
				6016	Pre	TkarB12	0.001	0.999	2	1	0	1	1	0	1	10	10	1	1	6	6	4	4	3	3	4	4	2	2	7	7	2	2	1	1	1	1	1	1	11	11	1	1	4	4	3	3	1	5
				6017	Pre	TkarB12	0.001	0.999	2	1	0	0	1	0	0	10	10	1	1	6	6	3	3	3	3	4	4	2	2	7	7	2	2	1	1	1	1	1	1	11	11	1	1	4	4	3	3	1	1
				6018	Pre	TkarB12	0.001	0.999	1	0.83	0	0	0.89	0	0	11	10	1	1	6	6	1	1	3	3	4	4	2	2	7	7	2	2	1	1	1	1	1	1	1	1	1	1	4	4	3	3	3	1
				6019	Pre	TkarB12	0.001	0.999	1	0.88	0.08	0	0.91	0.06	0	10	10	1	1	6	6	3	3	3	3	1	1	2	2	7	7	2	2	1	1	1	1	1	1	1	1	1	1	4	4	3	3	3	1
				6020	Pre	TkarB12	0.001	0.999	1	0.79	0.08	0	0.86	0.06	0	10	11	1	1	6	6	3	3	3	3	4	4	2	2	7	7	2	2	1	1	1	1	1	2	11	11	1	1	4	4	3	3	3	1
59	Turkey: Karakoç	41.487	32.142	1933	Pre	TkarB13	0.001	0.999	3	1	0	0	1	0	1	10	10	1	1	?	?	3	3	3	3	4	4	2	2	7	7	2	2	1	1	1	1	1	2	11	11	1	1	4	4	3	3	1	1
				1934	Pre	TkarB13	0.001	0.999	3	0.915	0.17	0	0.94	0.12	1	10	5	1	1	?	?	1	3	3	3	4	4	2	2	7	7	2	2	1	1	1	1	1	2	11	11	1	1	4	4	3	3	1	1
				1935	Pre	TkarB12	0.002	0.998	2	0.835	0.17	0	0.885	0.11	0	11	10	1	1	6	6	1	3	3	3	4	4	2	2	7	7	2	2	1	1	1	1	1	1	11	11	1	1	4	4	3	3	1	1
				1936	Pre	TkarB12	0.001	0.999	1	0.96	0.08	0	0.97	0.06	0	10	10	1	1	6	6	3	3	3	3	4	4	2	2	7	7	2	2	1	1	1	1	1	1	11	11	1	1	4	4	3	3	1	1
				1937	Pre	TkarB12	0.001	0.999	3	0.915	0.17	0	0.945	0.11	0	10	10	1	1	6	6	1	3	3	3	4	4	2	2	7	7	2	2	1	1	1	1	1	1	11	11	1	1	4	4	3	3	3	1
				1938	Pre	TkarB13	0.001	0.999	1	0.96	0.08	0	0.97	0.06	1	10	10	1	1	6	6	3	3	3	3	4	4	2	2	7	7	2	2	1	1	1	1	1	2	11	11	1	1	4	4	3	3	1	1
				1939	Pre	TkarB12	0.001	0.999	2	0.88	0.08	0	0.91	0.06	0	10	10	1	1	6	6	3	3	3	3	4	4	2	2	7	7	2	2	1	1	1	1	1	2	11	11	1	1	4	4	3	3	1	1
				1940	Pre	TkarB12	0.002	0.998	3	0.875	0.09	0	0.91	0.06	0	10	10	1	1	?	?	3	3	3	3	4	4	2	2	7	7	2	2	1	1	1	1	1	1	11	11	1	1	4	4	3	3	1	5
				1941	Pre	TkarB12	0.001	0.999	2	0.835	0.17	0	0.885	0.11	0	11	10	1	1	5	6	1	3	3	3	4	4	2	2	7	7	2	2	1	1	1	1	1	1	11	11	1	1	4	4	3	3	1	1
				1942	Pre	TkarB13	0.001	0.999	3	0.91	0.18	1	0.935	0.13	2	10	10	1	1	6	6	1	3	3	3	4	4	2	2	7	7	2	2	1	1	1	2	1	1	11	11	1	1	4	4	3	3	1	5
				1943	Pre	TkarB13	0.001	0.999	3	0.955	0.09	1	0.97	0.06	2	10	10	1	1	6	6	3	3	3	3	4	4	2	2	7	7	2	2	1	1	1	1	2	2	11	11	1	1	4	4	3	3	1	1
				1944	Pre	TkarB12	0.001	0.999	2	0.96	0.08	0	0.97	0.06	0	11	10	1	1	5	6	1	3	3	3	4	4	2	2	7	7	2	2	1	1	1	1	1	1	11	11	1	1	4	4	3	3	1	1
				1945	Pre	TkarB13	0.001	0.999	2	0.955	0.09	1	0.97	0.06	2	10	10	1	15	5	6	1	3	3	3	4	4	2	2	7	7	2	2	1	1	1	2	1	2	11	11	1	1	4	4	3	3	1	1
				1946	Pre	TkarB12	0.001	0.999	2	0.875	0.25	0	0.91	0.18	1	10	10	1	1	6	6	1	3	3	3	4	4	2	2	7	7	2	2	1	1	1	1	1	1	11	11	1	1	4	4	3	3	1	1
				1947	Pre	TkarB13	0.001	0.999	3	0.955	0.09	1	0.97	0.06	2	10	10	1	1	6	6	3	3	3	3	4	4	2	2	7	7	2	2	1	1	1	1	1	2	11	11	1	1	4	4	3	3	1	1
60	Turkey: Gölköy	40.083	33.347	1882	Post	TkarB10	0.002	0.998	3	0.75	0	0	0.83	0	0	10	5	1	1	?	?	1	1	3	3	4	4	2	2	7	7	2	2	1	1	1	1	1	1	11	11	1	1	4	4	3	3	1	1
				1883	Post	TkarB10	0.002	0.998	3	0.75	0	0	0.83	0	0	10	10	1	1	?	?	1	1	3	3	4	4	2	2	7	7	2	2	1	1	1	1	1	1	11	11	1	1	4	4	3	3	1	1
				1884	Post	TkarB10	0.004	0.996	6	0.8	0	2	0.87	0	2	10	5	1	1	?	?	1	1	3	3	4	4	3	2	7	7	2	2	1	1	1	1	1	1	11	11	?	?	4	4	3	3	1	1
				1885	Post	TkarB10	0.003	0.997	5	0.75	0	0	0.82	0	1	10	10	1	1	?	?	1	1	3	3	4	4	2	2	7	7	2	2	1	1	1	1	1	1	7	11	1	1	4	4	3	3	1	1
				1886	Post	TkarB10	0.0026	0.9974	13	0.73	0	1	0.79	0	4	10	5	1	1	?	?	1	1	3	3	?	?	2	2	7	7	2	2	?	?	?	?	1	1	11	11	?	?	4	4	3	3	1	1
				1887	Post	TkarB10	0.0014	0.9986	2	0.75	0	0	0.83	0	0	10	10	1	1	6	6	1	1	3	3	4	4	2	2	7	7	2	2	1	1	1	1	1	1	11	11	1	1	4	4	3	3	1	1
				1888	Post	TkarB10	0.0014	0.9986	2	0.73	0	1	0.82	0	1	10	10	15	15	6	6	1	1	3	3	4	4	2	2	7	7	2	2	1	1	1	1	1	1	11	11	1	1	4	4	3	3	1	1
				1889	Post	TkarB10	0.0012	0.9988	2	0.75	0	0	0.82	0	1	11	10	1	1	6	6	1	1	3	3	4	4	2	2	7	7	2	2	1	1	1	1	1	1	11	11	1	1	4	4	3	3	1	1
				1890	Post	TkarB10	0.0014	0.9986	2	0.75	0	0	0.82	0	1	10	10	1	1	6	6	1	1	3	3	4	4	2	2	7	7	2	2	1	1	1	1	1	1	11	11	1	1	4	4	3	3	1	1
				1891	Post	TkarB10	0.001	0.999	2	0.75	0	0	0.83	0	0	11	11	1	1	6	6	1	1	3	3	1	1	2	2	7	7	2	2	1	1	1	1	1	1	11	11	1	1	4	4	3	3	1	1
				1892	Post	TkarB10	0.0014	0.9986	2	0.75	0	0	0.83	0	0	10	11	1	1	6	6	1	1	3	3	4	4	2	2	7	7	2	2	1	1	1	1	1	1	11	11	1	1	4	4	3	3	1	1
				1893	Post	TkarB10	0.001	0.999	2	0.75	0	0	0.83	0	0	11	11	1	1	6	6	1	1	3	3	4	4	2	2	7	7	2	2	1	1	1	1	1	1	11	11	1	1	4	4	3	3	1	1
61	Turkey: Çiğilerik	41.703	33.695	6030	Pre	TkarB10	0.001	0.999	3	0.865	0.09	1	0.91	0.06	1	10	10	1	1	6	6	3	3	3	3	4	4	3	2	7	7	2	2	1	1	1	1	2	2	11	11	1	1	4	4	3	3	1	1
				6031	Pre	TkarB23	0.001	0.999	3	1	0	3	1	0	4	10	10	1	1	6	6	3	3	3	3	4	4	2	2	7	7	2	2	1	1	4	1	2	2	11	11	1	1	4	4	3	3	1	1
				6032	Pre	TkarB10	0.002	0.998	2	0.88	0.08	0	0.86	0.06	0	10	11	1	1	6	3	3	3	3	3	4	4	3	3	7	7	2	2	1	1	1	1	1	2	11	11	1	1	4	4	3	3	1	1
				6033	Pre	TkarB23	0.001	0.999	2	0.915	0.17	0	0.945	0.11	0	10	10	1	1	5	6	3	3	3	3	4	4	2	2	7	7	2	2	1	1	1	1	1	2	11	11	1	1	4	4	3	3	1	1
				6034	Pre	TkarB23	0.002	0.998	17	1	0	5	1	0	8	10	10	1	1	?	?	7	3	3	3	?	?	2	2	7	7	2	2	?	?	?	?	?	?	11	11	1	1	4	4	3	3	1	1
				6035	Pre	TkarB10	0.001	0.999	5	0.91	0	1	0.94	0	1	10	10	1	1	6	5	3	3	3	3	4	4	3	2	7	7	2	2	1	1	1	1	1	2	11	11	1	1	4	4	3	3	1	1
62	Turkey: Çıbanköy	41.202	34.038	1948	Post	TkarB10	0.001	0.999	2	1	0	0	1	0	0	10	10	1	1	6	6	3	3	3	3	4	4	2	2	7	7	2	2	1	1	1	1	1	1	11	11	1	1	4	4	3	3	1	1
				1949	Post	TkarB10	0.001	0.999	2	1	0	0	1	0	0	10	10	1	1	6	6	3	3	3	3	4	4	3	3	7	7	2	2	1	1	1	1	1	2	11	11	1	1	4	4	3	3	1	5
				1950	Pre	TkarB10	0.001	0.999	3	1	0	0	1	0	0	10	10	1	1	6	6	3	3	3	3	4	4	2	2	7	7	2	2	1	1	1	1	1	1	11	11	1	1	4	4	3	3	1	1
				1951	Post	TkarB10	0.001	0.999	2	0.9	0	2	0.94	0	2	11	11	1	1	5	6	3	3	3	3	4	4	2	2	7	7	2	2	1	1	4	1	1	1	7	11	1	1	4	4	3	3	1	1
				1952	Post	TkarB10	0.001	0.999	4	1	0	1	1	0	2	10	10	1	4	6	6	3	3	3	3	4	4	2	2	7	7	2	2	1	1	?	?	1	2	11	11	1	1	4	4	3	3	1	1
				1953	Post	TkarB10	0.0014	0.9986	2	1	0	0	0.94	0	0	10	10	1	10	6	6	3	3	3	3	4	4	3	2	7	7	2	2	1	1	1	1	2	2	1	1	1	1	4	4	3	3	1	1
				1954	Post	TkarB10	0.001	0.999	2	0.955	0.09	1	0.97	0.06	1	10	10	1	1	5	6	3	3	3	3	4	4	3	2	7	7	2	2	1	1	4	1	1	2	11	11	1	1	4	4	3	3	1	1
				1955	Post	TkarB10	0.001	0.999	2	0.955	0.09	1	0.97	0.06	1	10	10	1	1	6	6	1	3	3	3	4	4	2	2	7	7	2	2	1	1	4	1	2	2	11	11	1	1	4	4	3	3	1	5
				1956	Post	TkarB10	0.001	0.999	3	1	0	1	1	0	1	10	10	1	1	6	6	3	3	3	3	4	4	3	2	7	7	2	2	1	1	4	1	1	1	11	11	1	1	4	4	3	3	1	1
				1957	Post	TkarB10	0.001	0.999	2	0.95	0.1	2	0.97	0.06	2	10	10	1	1	6	6	3	3	3	3	4	4	2	2	7	7	2	2	1	1	4	1	1	2	11	11	1	1	4	4	3	3	1	1
				1958	Post	TkarB10	0.001	0.999	2	1	0	1	1	0	2	10	10	1	15	6	6	3	3	3	3	4	4	3	2	7	7	2	2	1	1	4	1	1	2	11	11	1	1	4	4	3	3	1	1
				1959	Post	TkarB10	0.001	0.999	2	0.955	0.09	1	0.97	0.06	1	10	10	1	1	6	6	3	3	3	3	4	4	3	2	7	7	2	2	1	1	4	1	1	1	11	11	1	1	4	4	3	3	1	1
63	Turkey: Kethüda	41.116	36.017	1960	Post	TkarB07	0.0014	0.9986	2	1	0	0	0.97	0.06	0	8	10	1	1	6	6	3	3	3	3	4	4	2	2	7	7	2	2	1	1	1	1	1	1	11	11	1	1	4	4	3	3	1	1
				1961	Post	TkarB07	0.0015	0.9985	3	1	0	0	0.97	0.06	0	8	4	1	1	?	?	3	3	3	3	4	4	2	2	7	7	2	2	1	1	1	1	1	2	11	11	1	1	4	4	3	3	1	1
				1962	Post	TkarB07	0.002	0.998	1	1	0	0	0.94	0	0	8	10	1	1	6	6	3	3	3	3	4	4	3	2	7	7	2	2	1	1	1	1	1	1	11	11	1	1	4	4	3	3	1	1
				1963	Post	TkarB07	0.0014	0.9986	2	0.96	0.08	0	0.945	0.11	0	8	8	1	1	6	6	3	3	3	3	4	4	2	2	7	7	2	2	1	1	1	1	1	1	11	7	1	1	4	4	3	3	1	1
				1964	Post	TkarB07	0.0015	0.9985	3	1	0	1	0.97	0.06	1	8	10	1	1	?	?	3	3	3	3	4	4	2	2	7	7	2	2	1	1	1	1	1	1	8	11	1	1	4	4	3	3	1	1
				1965	Post	TkarB07	0.0011	0.9989	2	0.96	0.08	0	0.945	0.11	0	8	8	1	1	6	6	3	3	3	3	4	4	2	2	7	7	2	2	1	1	1	1	2	2	11	11	1	1	4	4	3	3	1	1
				1966	Post	TkarB07	0.001	0.999	2	1	0	0	1	0	0	8	10	1	1	6	6	3	3	3	3	4	4	2	2	7	7	2	2	1	1	1	1	1	1	11	11	1	1	4	4	3	3	1	1
				1967	Post	TkarB07	0.002	0.998	2	0.96	0.08	0	0.91	0.06	0	10	10	1	1	6	6	3	3	3	3	4	4	2	2	7	7	2	2	1	1	1	1	1	1	1	1	1	1	4	4	3	3	1	1
				1968	Post	TkarB07	0.001	0.999	2	1	0	1	0.97	0.06	1	8	10	1	1	6	6	3	3	3	3	4	4	2	2	7	7	2	2	1	1	1	1	1	1	11	11	1	1	4	4	3	3	1	1
				1969	Post	TkarB07	0.001	0.999	1	1	0	1	0.97	0.06	1	8	10	1	1	6	6	3	3	3	3	4	4	2	2	7	7	2	2	1	1	1	1	1	1	11	11	1	1	4	4	3	3	1	1
				1970	Post	TkarB07	0.002	0.998	2	0.955	0.09	1	0.91	0.06	1	10	10	1	1	6	6	3	3	3	3	4	4	2	2	7	7	2	2	1	1	1	1	1	2	11	11	1	1	4	4	3	3	1	1
				1971	Post	TkarB07	0.002	0.998	2	1	0	1	0.94	0	1	8	10	1	3	6	6	3	3	3	3	4	4	2	2	7	7	2	2	1	1	1	1	1	1	11	11	1	1	4	4	3	3	1	1
64	Turkey: Çakırlı	40.446	37.483	1985	Post	TkarB04	0.001	0.999	2	1	0	0	1	0	0	8	8	1	1	6	3	3	3	3	3	4	4	2	2	7	7	2	2	1	1	1	1	1	1	11	11	1	1	4	4	3	3	1	1
				1986	Post	TkarB06	0.001	0.999	2	1	0	0	1	0	0	8	8	1	1	?	?	3	3	3	3	4	4	2	2	7	7	2	2	1	1	1	1	1	1	11	11	1	1	4	4	3	3	1	1
				1987	Post	TkarB04	0.001	0.999	2	1	0	0	1	0	0	8	4	1	1	?	?	3	3	3	3	4	4	2	2	7	7	2	2	1	1	1	1	1	1	11	11	1	1	4	4	3	3	1	1
				1988	Post	TkarB05	0.001	0.999	7	1	0	1	1	0	2	8	8	1	1	?	?	3	3	3	3	4	4	2	2	7	7	2	2	1	1	1	1	1	1	11	11	1	1	4	4	3	3	1	1
				1990	Post	TkarB04	0.001	0.999	1	1	0	0	1	0	0	8	8	1	1	5	3	3	3	3	3	4	4	2	2	7	7	2	2	1	1	1	1	1	1	11	11	1	1	4	4	3	3	1	1
				1991	Post	TkarB07	0.001	0.999	1	1	0	0	1	0	0	8	8	1	1	5	5	3	3	3	3	4	4	2	2	7	7	2	2	1	1	1	1	1	1	11	11	1	1	4	4	3	3	1	1
				1992	Post	TkarB19	0.001	0.999	1	1	0	1	1	0	1	8	8	1	1	5	5	3	3	3	3	4	4	2	2	7	7	2	2	1	1	1	1	1	1	11	11	1	1	4	4	3	3	1	1
				1993	Post	TkarB07	0.001	0.999	1	1	0	1	1	0	1	8	8	1	1	5	6	2	3	3	3	4	4	2	2	7	7	2	2	1	1	1	1	1	1	11	11	1	1	4	4	3	3	1	1
				1994	Post	TkarB07	0.001	0.999	1	1	0	0	1	0	0	8	8	1	1	3	5	3	3	3	3	1	1	2	2	7	7	2	2	1	1	1	1	1	1	1	1	1	1	4	4	3	3	1	1
				1995	Post	TkarB07	0.0011	0.9989	1	1	0	2	0.97	0.06	2	8	8	1	1	5	5	2	3	3	3	4	4	2	2	7	7	2	2	1	1	1	1	1	1	11	11	1	1	4	4	3	3	1	1
				1996	Post	TkarB07	0.001	0.999	1	1	0	0	1	0	0	8	8	1	1	5	3	3	3	3	3	4	4	2	2	7	7	2	2	1	1	1	1	1	1	11	11	1	1	4	4	3	3	1	1
				1997	Post	TkarB07	0.001	0.999	1	1	0	1	1	0	1	8	8	1	4	5	3	3	3	3	3	4	4	2	2	7	7	2	2	1	1	1	1	1	1	11	11	1	1	4	4	3	3	1	1
65	Turkey: Gökçekent	40.287	38.132	2077	Pre	TkarB02	0.001	0.999	1	1	0	0	1	0	0	8	8	1	1	5	6	3	3	3	3	4	4	2	2	7	7	2	2	1	1	1	1	1	1	11	11	1	1	4	4	3	3	1	1
				2078	Post	TkarB02	0.001	0.999	2	1	0	0	1	0	1	8	8	1	1	5	5	3	3	3	3	4	4	2	2	7	7	2	2	1	1	1	1	1	1	7	11	1	1	4	4	3	3	1	1
				2079	Post	TkarB02	0.001	0.999	2	1	0	1	1	0	1	8	8	1	1	5	5	3	3	3	3	4	4	2	2	?	?	2	2	1	1	1	1	1	1	11	11	1	1	4	4	3	3	1	1
				2080	Post	TkarB02	0.0011	0.9989	1	1	0	0	0.97	0.06	0	8	8	1	1	5	6	3	3	3	3	4	4	2	2	7	7	2	2	1	1	1	1	1	1	11	11	1	1	4	4	3	3	1	1
				2081	Post	TkarB02	0.001	0.999	1	1	0	0	1	0	0	8	8	1	1	5	5	3	3	3	3	4	4	2	2	7	7	2	2	1	1	1	1	1	1	11	7	1	1	4	4	3	3	1	1
				2082	Post	TkarB02	0.001	0.999	1	1	0	1	1	0	1	8	8	1	1	5	6	3	3	3	3	4	4	2	2	7	7	2	2	1	1	1	1	1	1	11	7	1	1	4	4	3	3	1	1
				2083	Post	TkarB02	0.001	0.999	1	1	0	1	1	0	1	8	8	1	1	5	5	3	3	3	3	4	4	2	2	7	7	2	2	1	1	1	1	1	1	11	11	1	1	4	4	3	3	1	1
				2084	Post	TkarB02	0.001	0.999	1	1	0	0	1	0	0	8	8	1	1	5	5	3	3	3	3	1	1	2	2	7	7	2	2	1	1	1	1	1	1	11	11	1	1	4	4	3	3	1	1
				2085	Post	TkarB02	0.001	0.999	1	1	0	0	1	0	0	8	8	1	1	5	5	3	3	3	3	4	4	2	2	7	7	2	2	1	1	1	1	1	1	1	1	1	1	4	4	3	3	1	1
				2086	Post	TkarB02	0.001	0.999	1	1	0	0	1	0	0	8	8	1	1	5	6	3	3	3	3	1	1	2	2	7	7	2	2	1	1	1	1	1	1	1	1	1	1	4	4	3	3	1	1
				2087	Post	TkarB*	0.001	0.999	1	1	0	0	0.97	0.06	0	8	8	1	1	5	6	3	3	3	3	4	4	2	2	7	7	2	2	1	1	1	1	1	1	11	11	1	1	4	4	3	3	1	1
				2089	Post	TkarB02	0.001	0.999	1	1	0	1	0.97	0.06	1	8	8	1	1	5	6	3	3	3	3	4	4	2	2	7	7	2	2	1	1	1	1	1	1	11	11	1	1	4	4	3	3	1	1
66	Turkey: Gürbulak	40.967	39.627	4091	Post	TkarB*	0.001	0.999	1	1	0	0	1	0	0	8	8	1	1	6	6	3	3	3	3	4	4	2	2	7	7	2	2	1	1	1	1	1	1	11	11	1	1	4	4	3	3	1	1
				4092	Post	TkarB*	0.001	0.999	1	1	0	0	1	0	0	8	8	1	1	6	6	3	3	3	3	4	4	2	2	7	7	2	2	1	1	1	1	1	1	11	11	1	1	4	4	3	3	1	1
				4093	Post	TkarB*	0.001	0.999	1	1	0	0	1	0	0	8	8	1	1	6	6	3	3	3	3	4	4	2	2	7	7	2	2	1	1	1	1	1	1	11	11	1	1	4	4	3	3	1	1
				4094	Post	TkarB*	0.001	0.999	1	1	0	0	1	0	0	8	8	1	1	6	6	3	3	3	3	4	4	2	2	7	7	2	2	1	1	1	1	1	1	11	11	1	1	4	4	3	3	1	1
67	Turkey: Taşdelen	40.869	39.861	2103	Post	TkarB01	0.001	0.999	1	1	0	0	1	0	0	8	8	1	1	6	6	3	3	3	3	4	4	2	2	7	7	2	2	1	1	1	1	1	1	11	11	1	1	4	4	3	3	1	1
					271
Population numbers correspond to Fig. 1.					157
Reference populations / individuals are underlined.
Introgressed mtDNA haplotypes are highlighted yellow.
For the Structure output replicates were summarized in CLUMPAK. Individuals showing minor or considerable admixture are highlighted light blue and or dark blue.
For the HIest output individuals in red are not included as they miss information for three or more diagnostic markers.
[truncated: 100 more columns]

## Sheet: Supplementary Table S2
Supplementary Table S2. GenBank Accesion Numbers for mtDNA haplotypes.
Mitochondrial DNA haplotype	GenBank Accession Numbers
T. ivanbureschi
TkarC01	GU982424
TkarC02	GU982425
TkarC03	GU982426
TkarC05	GU982428
TkarC07	GU982430
TkarC09	GU982432
TkarC10	GU982433
TkarC11	GU982434
TkarC12	GU982435
TkarC15	GU982438
TkarC17	GU982440
TkarC18	GU982441
TkarC19	GU982442
TkarC20	GU982443
TkarC27	GU982450
TkarC29	JQ240205
TkarC30	JQ240206
TkarC31	JQ240207
TkarC32	JQ240208
TkarC33	JQ240209
TkarC40	JQ240216
TkarC41	JQ240217
TkarC43	JQ240219
TkarC58	JQ240234
TkarC65	JQ653356
TkarC68	KT364614
TkarC69	KT364615
TkarC70	KT364616
TkarC71	KT364617
TkarC72	KT364618
TkarC73	KT364619
TkarC74	KT364620
TkarC76	KT364622
TkarC77	KT364623
TkarC78	KT364624
TkarC79	KT364625
TkarC81	KT364627
TkarC82	KT364628
TkarC83	KT364629
T. anatolicus
TkarB01	GU982408
TkarB02	GU982409
TkarB04	GU982411
TkarB05	GU982412
TkarB06	GU982413
TkarB07	GU982414
TkarB10	GU982417
TkarB12	GU982419
TkarB13	GU982420
TkarB14	GU982421
TkarB15	GU982422
TkarB16	GU982423
TkarB19	JQ653397
TkarB20	JQ653398
TkarB21	KT364611
TkarB22	KT364612
TkarB23	KT364613
Outgroup
Cal01	GU982378
Tmar01	GU982379
Tpyg01	GU982381
Tcri01	GU982383
Tcar01	GU982385
Tmac01	GU982387
Tdob01	GU982389
TkarA01	GU982391
Note that 110-bp internal fragments are too short for inclusion in GenBank and are only available from Dryad.

## Sheet: Supplementary Table S3
Supplementary Table S3. Best fitting geographical cline models selected for the Structure Q score and the individual mtDNA and nuclear diagnostic (amot - taf8) and semi-diagnostic (chic - wiz) markers.
Northern transect
Marker	Model	c (km)	w (km)	δR	τR	δL	τL	pmin	pmax	∆AICc
Structure	fixN	374.1 (368.9 - 382.1)	9.4 (0.4 - 15.6)	n/a	n/a	n/a	n/a	0.001	0.999	n/a
mtDNA	typR	516.8 (498.6 - 536.9)	50.5 (21.0 - 108.6)	9.33	0.33	n/a	n/a	0	1	142.1
amot	typR	614.4 (599.7 - 633.1)	14.8 (7.5 - 97.2)	0.09	0.04	n/a	n/a	0	1	220.8
ccdc124	typL	369.0 (365.5 - 381.0)	2.9 (0.3 - 18.4)	n/a	n/a	1.18	0	0	1	-6.4
clasp2	typN	369.8 (365.0 - 382.3)	0.5 (0.0 - 12.0)	n/a	n/a	n/a	n/a	0	1	-2
cnppd	typN	372.9 (369.0 - 376.8)	11.2 (7.0 - 17.9)	n/a	n/a	n/a	n/a	0	1	-1.7
eif4ebp2	typR	399.4 (393.0 - 408.5)	65.0 (45.9 - 110.3)	5.51	0.19	n/a	n/a	0	1	-9.4
hmp19	typR	416.9 (402.7 - 430.9)	83.9 (57.7 - 146.9)	4.05	0.26	n/a	n/a	0	1	10.2
ibtk	typR	382.1 (368.9 - 386.5)	13.4 (1.2 - 37.5)	1.4	0.01	n/a	n/a	0	1	-1.9
msantd4	typR	372.6 (367.7 - 380.1)	4.8 (1.7 - 12.8)	4.74	0.03	n/a	n/a	0	1	-2
plekhg1	typN	382.3 (371.9 - 382.4)	0.3 (0.0 - 12.5)	n/a	n/a	n/a	n/a	0	1	0
slc25	typR	582.4 (562.7 - 604.7)	14.0 (4.7 - 85.6)	0.01	0.02	n/a	n/a	0	1	203.3
ssh2	typN	366.6 (364.9 - 374.6)	3.6 (0.0 - 19.8)	n/a	n/a	n/a	n/a	0	1	-3
taf8	typN	373.4 (365.0 - 382.4)	0.8 (0.0 - 12.0)	n/a	n/a	n/a	n/a	0	1	-2
chic	typL	370.8 (359.9 - 377.2)	27.8 (19.2 - 58.9)	n/a	n/a	0.67	0.39	0	1	-2.3
gak	typL	366.4 (365.4 - 380.7)	3.0 (0.5 - 16.0)	n/a	n/a	2.29	0	0	1	-1.7
ganab	typN	369.3 (365.0 - 382.3)	0.5 (0.0 - 11.3)	n/a	n/a	n/a	n/a	0	1	-2
pros1	optN	381.7 (374.5 - 382.5)	3.0 (0.6 - 38.2)	n/a	n/a	n/a	n/a	0.001	0.886	1.7
trab	typL	372.4 (368.4 - 380.3)	17.5 (3.4 - 28.3)	n/a	n/a	6.29	0	0	1	-2
wiz	optN	365.9 (363.4 - 371.8)	4.9 (0.1 - 23.1)	n/a	n/a	n/a	n/a	0.152	1	2.8
Southern transect
Marker	Model	c (km)	w (km)	δR	τR	δL	τL	pmin	pmax	∆AICc
Structure	fixN	344.0 (338.7 - 349.2)	39.3 (27.0 - 58.7)	n/a	n/a	n/a	n/a	0.001	0.999	n/a
mtDNA	typR	516.9 (499.9 - 534.9)	50.4 (21.1 - 98.0)	19.64	0.22	n/a	n/a	0	1	150.6
amot	typR	628.7 (594.3 - 633.1)	11.7 (1.5 - 98.6)	0.65	0.03	n/a	n/a	0	1	270
ccdc124	typR	344.3 (340.8 - 350.4)	25.8 (7.5 - 50.5)	14.54	0.09	n/a	n/a	0	1	-2
clasp2	typN	361.2 (355.3 - 367.3)	41.9 (30.6 - 59.5)	n/a	n/a	n/a	n/a	0	1	26
cnppd	typR	357.9 (357.8 - 370.7)	26.2 (35.8 - 66.7)	7.69	0.27	n/a	n/a	0	1	1.2
eif4ebp2	typN	503.0 (492.0 - 514.4)	78.8 (53.7 - 118.2)	n/a	n/a	n/a	n/a	0	1	139.6
hmp19	typR	363.6 (343.9 - 370.7)	72.7 (17.1 - 105.9)	15.52	0.1	n/a	n/a	0	1	1
ibtk	typR	348.8 (343.4 - 363.4)	28.2 (6.4 - 78.5)	4.62	0.01	n/a	n/a	0	1	-0.8
msantd4	typN	345.1 (341.9 - 349.4)	20.6 (8.2 - 36.4)	n/a	n/a	n/a	n/a	0	1	-1.6
plekhg1	typN	348.4 (337.2 - 359.7)	92.7 (67.6 - 126.6)	n/a	n/a	n/a	n/a	0	1	-1.4
slc25	typR	585.7 (563.1 - 604.6)	7.2 (2.2 - 86.2)	0.05	0.01	n/a	n/a	0	1	233.8
ssh2	typN	342.7 (337.8 - 347.2)	30.8 (18.1 - 49.2)	n/a	n/a	n/a	n/a	0	1	-1.6
taf8	typR	341.4 (336.7 - 345.6)	24.0 (9.4 - 41.2)	26.99	0.05	n/a	n/a	0	1	-0.7
chic	typL	347.4 (326.3 - 366.3)	56.5 (40.5 - 139.2)	n/a	n/a	0.21	0.04	0	1	-3.3
gak	typN	346.4 (340.1 - 352.4)	48.3 (34.6 - 68.7)	n/a	n/a	n/a	n/a	0	1	-1.4
ganab	typN	335.3 (326.5 - 343.1)	62.2 (45.0 - 87.1)	n/a	n/a	n/a	n/a	0	1	3
pros1	optN	399.5 (342.9 - 417.4)	1.9 (0.0 - 61.4)	n/a	n/a	n/a	n/a	0	0.908	-2
trab	typR	334.9 (317.6 - 340.1)	35.8 (11.3 - 65.7)	20.87	0.17	n/a	n/a	0	1	8.3
wiz	optN	347.0 (342.2 - 368.5)	19.0 (0.1 - 39.3)	n/a	n/a	n/a	n/a	0.332	0.997	-0.9
For the chosen models pmin and pmax are fixed to 0 and 1 (typ), set to their empirical values (fix) or estimated (opt). Tail fitting encompasses right (R) or left (L) only, or none fitted (N). Cline centre (c) is distance from population 15. Cline width (w) is presented as 1/maximum slope. Two log-likelihood unit support limits are presented in parentheses. δ and τ are the shape parameters for th…

## Sheet: Supplementary Table S4
Supplementary Table S4. Test whether there is more variation unaccounted for by the cline fit than one would expect given the binomial error model and the sample sizes.
rank	p_crit	North	p-value	South	p-value
19	0.00263158	ibtk	6.292e-17	ibtk	4.95527e-19
18	0.00277778	slc25	1.35382e-12	slc25	5.90995e-12
17	0.00294118	amot	6.20864e-12	amot	3.27354e-11
16	0.003125	eif4ebp2	8.43527e-09	hmp19	6.7243e-11
15	0.00333333	pros1	2.19367e-07	pros1	7.26001e-08
14	0.00357143	hmp19	0.000171564	taf8	5.6787e-05
13	0.00384615	chic	0.384639	plekhg1	0.000584669
12	0.00416667	trab	0.388297	ccdc124	0.00602361
11	0.00454545	ccdc124	0.824526	clasp2	0.00767989
10	0.005	mtDNA	0.836759	ssh2	0.0110951
9	0.00555556	wiz	0.973732	msantd4	0.0188751
8	0.00625	gak	0.985325	wiz	0.0568112
7	0.00714286	cnppd	0.998219	cnppd	0.0951786
6	0.00833333	msantd4	0.999999	chic	0.118568
5	0.01	clasp2	1	trab	0.17981
4	0.0125	plekhg1	1	gak	0.214528
3	0.0166667	ssh2	1	ganab	0.21711
2	0.025	taf8	1	eif4ebp2	0.562464
1	0.05	ganab	1	mtDNA	0.848627
bold and underlined = the displaced markers.
bold and italics = residual significantly greater than expected.
p-values are corrected using sequential Bonferroni correction for multiple testing.

## Sheet: Supplementary Table S5
Supplementary Table S5. Estimating dispersal and selection from linkage disequilibrium.
Calculation	Southern transect	Northern transect
Cline width observed (ωo)	56.5325	14.8341
standard error	19.5159	6.97077
lower 95% CI	18.2814	1.17143
upper 95% CI	82.5567	24.1981
Recombination rate (r)	0.431	0.431
Years since secondary contact	12000	12000
Generation time	3.5	3.5
Generations since secondary contact (t)	3428.57	3428.57
Linkage disequilibrium in hybrid zone centre (D)	0.009725	0.0048
standard error	0.00668428	0.00392875
lower 95% CI	0.00117198	-0.00238073
upper 95% CI	0.018278	0.0119807
Lifetime dispersal distance (σ) before dispersal = √rDωo2	3.66001	0.674717
Lifetime dispersal distance (σ) after dispersal = √rDωo2/(1+r)	2.55766	0.471501
Life time dispersal distance (σ) weighted for pre- and post-metamorphs	3.01335	0.541949
standard error	1.47171	1.89423
lower 95% CI	0.128796	0
upper 95% CI	5.89791	4.25463
Cline width under neutrality (ωn) = 2.51σ√t	442.874	79.6506
Effective selection (s*) = (2σ/ωo)2	0.0113648	0.0053389
standard error	0.00394852	0.00254753
lower 95% CI	0.00362573	0.000345747
upper 95% CI	0.0191039	0.0103321
